# Supplementary material for: Kinesin-14 motors drive a right-handed helical motion of antiparallel microtubules around each other
Source: Nat Commun. 2020 May 22;11:2565. doi: 10.1038/s41467-020-16328-z (PMC7244531; doi:10.1038/s41467-020-16328-z)
Supplement: Supplementary file 9 — Source Data [file 41467_2020_16328_MOESM9_ESM.xlsx]

## Sheet: Figure 1C
Figure 1C	Sideways distance (nm)	Forward distance (µm)
Sideways distance vs Forward distance	0	-58.6661
	0.00762	-51.1726
	0.02256	-56.9705
	0.01592	-62.2128
	0.02095	-49.8611
	0.0638	-52.2302
	0.07696	-52.6952
	0.0873	-44.1551
	0.0965	-34.3293
	0.1125	-27.5854
	0.11228	-38.4745
	0.12977	-37.7204
	0.14126	-30.6749
	0.155	-27.1501
	0.15428	-11.333
	0.1618	-8.2462
	0.1615	-5.88705
	0.18026	-9.85729
	0.16931	-15.2831
	0.18779	-17.928
	0.2111	-2.49708
	0.22703	2.70011
	0.24215	6.10178
	0.25064	-0.15855
	0.25476	13.7835
	0.25988	5.68764
	0.28314	7.25632
	0.30433	15.3405
	0.30439	20.1352
	0.31881	30.2439
	0.32328	34.3996
	0.32712	32.1438
	0.34091	42.4941
	0.35663	39.2521
	0.37902	48.0037
	0.38479	44.5676
	0.38737	49.7897
	0.39837	45.2684
	0.40752	36.237
	0.42535	55.4483
	0.44346	61.7155
	0.45382	66.6465
	0.46385	53.9462
	0.4658	53.2184
	0.47484	57.7001
	0.48777	64.3159
	0.48836	57.9617
	0.48752	53.4483
	0.49764	53.812
	0.49927	51.8206
	0.50207	44.3549
	0.5116	46.6654
	0.54908	45.5038
	0.52717	50.7387
	0.5623	56.4368
	0.59599	51.4764
	0.58026	51.0708
	0.60947	48.8395
	0.61227	45.4847
	0.61912	41.8047
	0.62461	35.1552
	0.63837	36.3401
	0.63884	27.6216
	0.65135	17.9006
	0.66019	15.6543
	0.66918	15.7803
	0.68147	18.2338
	0.69199	14.5011
	0.69778	4.80034
	0.71439	-0.14961
	0.73998	-5.50317
	0.73678	-3.6135
	0.747	-3.77131
	0.77238	-8.80332
	0.77981	-9.13475
	0.78312	-10.1287
	0.79681	-10.5352
	0.80129	-15.7932
	0.79961	-41.5923
	0.81184	-51.7292
	0.82948	-42.2489
	0.84044	-43.3296
	0.84551	-35.9364
	0.86646	-39.5422
	0.87994	-39.4593
	0.89428	-44.6937
	0.90847	-55.6105
	0.91388	-54.7607
	0.92269	-62.1137
	0.94396	-44.6462
	0.94844	-67.0981
	0.95221	-68.7687
	0.96072	-82.4942
	0.96962	-86.5743
	0.97139	-82.2947
	0.97534	-76.9442
	1.00434	-70.5669
	1.02687	-71.7133
	1.02701	-77.8518
	1.04765	-68.6901
	1.04394	-75.1839
	1.0597	-75.2131
	1.05935	-71.2535
	1.07883	-67.6612
	1.07861	-69.6947
	1.09645	-63.4842
	1.11397	-68.9477
	1.11176	-62.3749
	1.12439	-62.3215
	1.13613	-60.6532
	1.17116	-60.1393
	1.15871	-53.3185
	1.20715	-56.5333
	1.20558	-57.343
	1.21472	-55.3629
	1.21655	-48.6196
	1.23908	-41.2396
	1.25799	-44.1174
	1.26445	-38.1418
	1.26992	-31.7742
	1.27522	-24.513
	1.28013	-29.9692
	1.30271	-28.1696
	1.30893	-23.8903
	1.30772	-21.8684
	1.35634	-7.92595
	1.33566	-15.0939
	1.35792	-2.09487
	1.37832	-1.88713
	1.39244	1.25607
	1.41391	0.46369
	1.4261	3.09083
	1.40858	8.29387
	1.44287	15.1431
	1.44775	13.678
	1.45984	13.8324
	1.46697	14.3081
	1.46747	15.2847
	1.50861	23.5896
	1.51751	30.268
	1.53453	34.5511
	1.54163	37.3806
	1.54556	32.8044
	1.55639	33.4156
	1.57076	30.4593
	1.58774	33.6185
	1.59933	43.2728
	1.60636	48.7135
	1.61653	39.4689
	1.61419	41.8681
	1.63113	56.2372
	1.63332	52.3758
	1.60374	46.3188
	1.67787	50.3764
	1.69379	42.4564
	1.70682	37.4434
	1.71342	43.4235
	1.70983	47.1993
	1.73986	46.108
	1.75861	49.6191
	1.75741	39.8865
	1.76436	32.7162
	1.77231	36.8839
	1.78929	40.6142
	1.83107	35.8402
	1.8427	31.3119
	1.85033	33.9922
	1.85226	31.2545
	1.85889	32.1919
	1.88239	33.2786
	1.89565	31.4658
	1.9046	23.9392
	1.90522	20.3083
	1.91096	9.43389
	1.92808	13.1052
	1.93356	3.01138
	1.94451	4.85617
	1.94471	-6.94784
	1.97333	-10.1475
	1.99947	-12.4242
	1.99926	-10.8914
	2.01924	-14.46
	2.04466	-11.5168
	2.04382	-14.1043
	2.05532	-30.2049
	2.06957	-37.1014
	2.06485	-43.6331
	2.07593	-31.3211
	2.08802	-40.1215
	2.09799	-43.2732
	2.11682	-52.6437
	2.11141	-53.1092
	2.14946	-61.3941
	2.16713	-53.5766
	2.18963	-59.1052
	2.2009	-67.6044
	2.19588	-74.0902
	2.22703	-71.1213
	2.23977	-81.428
	2.24712	-73.204
	2.25787	-82.1116
	2.27232	-81.1048
	2.28417	-78.6353
	2.31017	-85.4025
	2.31755	-80.1314
	2.3246	-69.7378
	2.34335	-70.0541
	2.35491	-75.4679
	2.37725	-75.5696
	2.39242	-75.3933
	2.40266	-71.6376
	2.41925	-61.1663
	2.41774	-69.0224
	2.43095	-65.4224
	2.42812	-61.9813
	2.43555	-70.1442
	2.47362	-65.493
	2.48129	-56.2127
	2.50562	-45.2888
	2.51325	-39.8306
	2.52701	-44.0064
	2.53794	-30.0379
	2.54875	-20.9054
	2.56026	-22.8341
	2.57145	-24.6991
	2.57636	-23.4498
	2.59044	-9.70299
	2.59663	-8.95331
	2.63703	3.86967
	2.6443	3.27202
	2.65742	12.0749
	2.67316	20.5214
	2.66486	16.3643
	2.66882	18.2889
	2.69384	18.0703
	2.70001	14.2167
	2.70858	15.1515
	2.7158	30.4947
	2.72821	29.0612
	2.72554	33.9322
	2.73876	27.9298
	2.74578	34.3036
	2.76175	43.5679
	2.75663	47.6002
	2.78335	45.2558
	2.81442	43.4365
	2.82666	47.6116
	2.83353	53.1252
	2.84605	45.1891
	2.85694	47.3838
	2.8695	45.8445
	2.88276	50.4879
	2.89237	50.6968
	2.91217	44.98
	2.91074	44.6927
	2.92756	57.8681
	2.93686	48.6018
	2.95732	50.9478
	2.97219	50.7371
	2.98804	43.0098
	2.99342	36.133
	3.01368	35.5371
	3.02237	37.957
	3.03862	39.1593
	3.04413	35.3833
	3.04292	31.093
	3.06147	36.658
	3.07218	41.6625
	3.06694	28.3317
	3.10775	18.9784
	3.10084	17.837
	3.13	11.2965
	3.1402	3.26056
	3.15911	8.23107
	3.17231	0.84014
	3.19189	4.11367
	3.19316	5.93666
	3.20048	-0.10242
	3.20547	-5.42421
	3.22669	0.81316
	3.23208	0.62609
	3.24719	-7.41548
	3.25332	-6.5229
	3.29227	-19.4011
	3.28694	-17.1228
	3.31302	-16.5742
	3.32091	-24.1302
	3.33746	-30.2231
	3.34635	-25.539
	3.35411	-26.5363
	3.36018	-36.7736
	3.36974	-42.8203
	3.39172	-40.4431
	3.3931	-45.2378
	3.42608	-41.5905
	3.43536	-53.8291
	3.44654	-53.8773
	3.47344	-60.1519
	3.48889	-60.5629
	3.49175	-64.1705
	3.49759	-66.8224
	3.51573	-68.1572
	3.53286	-64.1349
	3.5331	-61.2129
	3.5471	-60.3482
	3.56785	-70.737
	3.59261	-65.5774
	3.59856	-73.6001
	3.62741	-68.1177
	3.62931	-66.351
	3.63237	-57.6073
	3.65885	-65.5117
	3.66506	-55.9742
	3.67704	-63.0067
	3.68738	-55.2716
	3.70326	-59.8416
	3.71535	-62.8844
	3.7332	-63.996
	3.74892	-50.7266
	3.77709	-54.5192
	3.79466	-54.286
	3.7925	-56.3946
	3.81203	-47.7965
	3.82106	-49.4742
	3.83159	-45.9317
	3.84429	-33.5151
	3.85237	-22.7238
	3.86271	-20.5111
	3.86744	-18.4186
	3.87452	-14.7503
	3.88298	-6.95513
	3.91238	-4.84585
	3.91099	-4.89078
	3.96476	-1.27971
	3.96113	2.24342
	3.9747	8.7619
	3.98662	12.496
	3.98372	12.961
	3.99042	15.2562
	4.00306	24.5501
	4.01349	30.8456
	4.02991	30.6491
	4.02766	27.1497
	4.03548	29.7079
	4.0432	31.9982
	4.04176	30.642
	4.05447	40.5287
	4.05304	37.3707
	4.07279	41.035
	4.07044	43.2804
	4.11025	36.784
	4.11826	38.9741
	4.13065	43.9239
	4.12966	42.614
	4.14514	43.8091
	4.16391	49.2037
	4.16188	44.6611
	4.17361	47.3298
	4.18039	45.0126
	4.19476	43.5286
	4.19601	43.8446
	4.19454	41.417
	4.20613	41.193
	4.2232	39.7799
	4.27917	34.8359
	4.27858	33.3387
	4.29349	25.5719
	4.2891	15.5594
	4.3085	12.0778
	4.32399	7.1849
	4.32971	4.94232
	4.34266	2.5614
	4.33766	-1.69851
	4.34844	-2.29627
	4.35285	0.09152
	4.36419	-5.65748
	4.39718	-14.0472
	4.43751	-17.6284
	4.44591	-21.925
	4.4672	-19.9917
	4.46827	-27.8306
	4.47794	-30.1325
	4.50135	-35.3275
	4.49838	-39.4082
	4.5144	-37.8968
	4.53781	-45.0303
	4.54933	-42.4721
	4.56914	-42.4181
	4.57118	-41.8953
	4.58931	-45.2573
	4.60486	-48.6363
	4.62666	-48.8075
	4.63287	-43.1922
	4.63265	-44.4296
	4.66912	-44.9867
	4.68325	-43.5785
	4.68954	-47.4188
	4.71866	-50.1605
	4.71585	-51.2392
	4.73961	-47.8047
	4.73812	-52.1248
	4.75525	-52.3641
	4.76515	-45.8617
	4.76165	-46.5751
	4.77577	-50.5645
	4.79058	-43.1383
	4.81941	-49.289
	4.84287	-50.9772
	4.83644	-52.027
	4.84312	-46.386
	4.86461	-49.724
	4.87562	-51.1554
	4.87988	-51.7251
	4.90233	-52.3815
	4.90781	-46.6412
	4.90642	-45.5077
	4.91424	-44.158
	4.93819	-46.7379
	4.95605	-45.5175
	4.94774	-45.5224
	4.9742	-45.4629
	4.99106	-46.1711
	5.00232	-47.1903
	5.0133	-51.4753
	5.01741	-47.6482
	5.03448	-46.0988
	5.03348	-45.5752
	5.04749	-41.3565
	5.05482	-43.0546
	5.07387	-39.8697
	5.07962	-44.3043
	5.09193	-45.9015
	5.08663	-48.5128
	5.11779	-51.9807
	5.10388	-48.0665
	5.11564	-45.1545
	5.13057	-45.0306
	5.13489	-43.0052
	5.13508	-46.0148
	5.14482	-43.3351
	5.16113	-47.8935
	5.19089	-48.0629
	5.18219	-49.2456
	5.18465	-44.8918
	5.19501	-50.484
	5.19692	-47.8592
	5.20861	-52.1035
	5.21567	-50.2094
	5.23155	-50.5085
	5.20735	-42.3409
	5.21627	-53.8055
	5.22964	-48.9741
	5.2311	-46.8399
	5.24848	-44.8319
	5.27294	-48.6562
	5.2873	-49.7948
	5.29089	-49.5717
	5.29554	-46.8434
	5.29877	-48.1171
	5.2904	-46.0506
	5.29988	-50.0153
	5.30743	-48.5781
	5.30415	-47.8883
	5.31851	-45.7536
	5.34662	-51.6645
	5.35023	-49.791
	5.3584	-48.0103
	5.35732	-49.5827
	5.37124	-50.09
	5.39259	-55.3012
	5.3867	-44.7042
	5.43602	-49.2416
	5.39845	-49.9179
	5.42152	-54.1906
	5.43547	-49.84
	5.42055	-50.0315
	5.42774	-51.228
	5.42698	-48.7105
	5.43613	-47.1314
	5.43702	-50.6267
	5.4383	-45.2913
	5.43983	-52.3422
	5.4429	-49.948
	5.44117	-52.9503
	5.45883	-52.5167
	5.46338	-50.726
	5.46376	-47.0824
	5.47548	-45.5263
	5.47579	-48.3531
	5.47691	-50.5294
	5.51938	-49.128
	5.52762	-47.0347
	5.49002	-54.2387
	5.53288	-50.2533
	5.55555	-48.8603
	5.56826	-52.6489
	5.5794	-47.9151
	5.59317	-52.0214
	5.60001	-49.5795
	5.61123	-50.1773
	5.60768	-50.5579
	5.61004	-51.5981
	5.62692	-51.2578
	5.63576	-47.3683
	5.63202	-47.1335
	5.67788	-50.7832
	5.64705	-48.8723
	5.72921	-45.6341
	5.7146	-49.7164
	5.74402	-45.4237
	5.73713	-48.1947
	5.74448	-46.465
	5.74346	-48.3683
	5.74267	-53.4348
	5.75868	-47.3802
	5.76225	-50.6211
	5.7659	-46.4043
	5.77612	-47.1569
	5.77904	-46.8443
	5.78314	-48.2668
	5.7992	-50.7225
	5.79256	-52.889
	5.80168	-47.766
	5.82074	-51.7072
	5.81337	-50.6627
	5.83948	-48.1454
	5.84885	-43.6995
	5.86677	-49.8125
	5.88725	-45.8704
	5.89323	-48.5425
	5.91087	-51.151
	5.91902	-49.0777
	5.91959	-50.4128
	5.93861	-46.852
	5.93862	-48.0355
	5.94458	-44.3304
	5.96123	-48.8803
	5.95302	-39.3928
	5.96947	-45.5168
	5.98475	-47.3883
	5.99939	-43.9115
	6.00408	-41.0067
	6.01086	-47.6255
	6.0132	-44.684
	6.01165	-43.9656
	6.02544	-46.0673
	6.0333	-48.3214
	6.04113	-46.6923
	6.06266	-41.7881
	6.04886	-48.0791
	6.0594	-44.5901
	6.05661	-44.1536
	6.07302	-45.5912
	6.08277	-43.5177
	6.10609	-46.7671
	6.106	-47.6139
	6.12528	-46.229
	6.14194	-47.4271
	6.13569	-46.89
	6.14322	-47.2745
	6.15013	-46.0188
	6.15917	-44.8983
	6.16503	-48.2035
	6.18059	-46.6799
	6.17737	-47.8956
	6.18507	-48.4061
	6.19469	-46.4734
	6.20277	-47.3205
	6.21144	-45.2416
	6.24436	-48.7774
	6.25062	-50.5975
	6.26415	-50.1519
	6.27766	-50.0477
	6.28418	-60.6343
	6.33596	-53.4588
	6.3257	-56.9487
	6.33866	-50.8685
	6.34505	-61.7484
	6.3589	-60.3025
	6.35859	-57.865
	6.37638	-56.623
	6.3727	-56.7709
	6.38666	-62.6873
	6.40571	-62.5913
	6.41658	-59.7245
	6.43347	-63.7734
	6.43365	-61.6875
	6.46511	-59.393
	6.47954	-62.6029
	6.49454	-59.9134
	6.49987	-62.3859
	6.50337	-60.5261
	6.51396	-59.0318
	6.53047	-58.3717
	6.5346	-57.5573
	6.53046	-59.2511
	6.55954	-59.8616
	6.56525	-56.7281
	6.57877	-59.3418
	6.58199	-62.2913
	6.59329	-59.4425
	6.59195	-60.8439
	6.6009	-57.612
	6.60552	-56.9763
	6.61991	-58.8361
	6.62081	-61.9763
	6.66834	-57.5121
	6.64941	-58.1224
	6.63536	-63.8146
	6.63761	-62.2439
	6.67051	-62.2942
	6.64847	-64.008
	6.68726	-60.4976
	6.69004	-59.3459
	6.70322	-59.3747
	6.71953	-59.174
	6.72024	-60.7486
	6.73241	-56.9695
	6.73662	-63.913
	6.73391	-60.1442
	6.74062	-59.764
	6.74811	-59.2676
	6.74377	-62.0238
	6.76701	-62.3243
	6.78164	-61.7889
	6.78097	-60.102
	6.78343	-61.0409
	6.8437	-60.1235
	6.86565	-57.8338
	6.86565	-56.3037
	6.88195	-58.5878
	6.89261	-57.9822
	6.8991	-62.307
	6.90158	-58.5764
	6.90589	-58.5374
	6.91676	-54.687
	6.91013	-54.9862
	6.91639	-54.4754
	6.98322	-54.0961
	6.98824	-59.7797
	6.98775	-54.5156
	7.02274	-58.4038
	7.01715	-58.0403
	7.02647	-58.9095
	7.02001	-54.8212
	7.03152	-51.6198
	7.03739	-58.3826
	7.05011	-53.2493
	7.05359	-56.1341
	7.06203	-55.8662
	7.0673	-57.3485
	7.08399	-60.0502
	7.08455	-56.0526
	7.1641	-56.9071
	7.15947	-59.0324
	7.16328	-58.9811
	7.18535	-53.9412
	7.19263	-54.0504
	7.20833	-60.6811
	7.21644	-58.6393
	7.22023	-53.4296
	7.23663	-59.1399
	7.23654	-56.7855
	7.2616	-48.4117
	7.24245	-54.5994
	7.30693	-54.0361
	7.30954	-56.9584
	7.32207	-52.3136
	7.33461	-54.5368
	7.3207	-54.0546
	7.33412	-51.3359
	7.32855	-59.26
	7.34441	-52.5791
	7.36627	-51.4982
	7.37407	-55.189
	7.40156	-51.3178
	7.40725	-51.2071
	7.42773	-53.9404
	7.44059	-46.3989
	7.44806	-54.6249
	7.46079	-52.611
	7.47129	-52.8499
	7.47508	-53.3666
	7.48689	-52.4195
	7.48823	-53.4581
	7.49999	-51.0063
	7.50747	-51.4911
	7.50872	-50.0856
	7.5322	-54.1175
	7.56004	-54.0866
	7.55603	-53.7433
	7.56883	-55.0525
	7.56944	-58.7179
	7.59447	-55.4081
	7.59231	-52.7012
	7.61499	-51.4901
	7.63331	-58.6093
	7.63403	-51.275
	7.6273	-53.0582
	7.6492	-53.0517
	7.64277	-52.0234
	7.64948	-55.9375
	7.66542	-54.6298
	7.67205	-55.9778
	7.6681	-49.3869
	7.69276	-51.979
	7.68726	-52.2974
	7.73437	-50.2328
	7.73606	-48.2402
	7.75539	-52.633
	7.75968	-48.1257
	7.76908	-48.8583
	7.77735	-44.9383
	7.78602	-47.7399
	7.79235	-45.2649
	7.7888	-43.8164
	7.79981	-45.1242
	7.81248	-49.1174
	7.83824	-47.3404
	7.85548	-46.9362
	7.87163	-48.2738
	7.86977	-43.9941
	7.86797	-45.0003
	7.89859	-46.488
	7.89272	-50.874
	7.91502	-44.5301
	7.91974	-43.5813
	7.93069	-45.3488
	7.93707	-44.234
	7.96229	-42.8744
	7.97334	-42.8436
	7.98932	-41.5093
	7.99181	-39.547
	8.01921	-36.0023
	8.02647	-38.083
	8.03748	-36.0366
	8.04479	-37.3351
	8.05339	-39.1359
	8.06561	-40.5527
	8.11094	-34.9296
	8.12051	-30.0727
	8.14312	-27.7021
	8.15237	-29.6457
	8.16428	-26.3793
	8.17416	-22.549
	8.19037	-25.8899
	8.19097	-26.9695
	8.20577	-20.9481
	8.20698	-29.2627
	8.19907	-24.884
	8.20347	-23.183
	8.22276	-28.0959
	8.23038	-25.1794
	8.28105	-18.8821
	8.30102	-20.0833
	8.3164	-15.6172
	8.3234	-11.4106
	8.32324	-12.306
	8.33311	-12.1933
	8.33522	-15.4943
	8.34318	-12.6339
	8.34081	-13.5292
	8.35238	-8.20157
	8.3585	-6.7757
	8.36899	0.0728
	8.37239	-2.26618
	8.38579	-5.30596
	8.4155	-3.50959
	8.40543	-3.78587
	8.44187	-7.03141
	8.45227	1.61658
	8.46418	-3.06036
	8.46865	0.83201
	8.48407	1.5892
	8.48074	-3.19917
	8.49445	-3.3753
	8.49952	1.75332
	8.49725	5.02881
	8.50406	5.85386
	8.511	1.54562
	8.52501	-0.52306
	8.52891	11.6681
	8.53379	6.55017
	8.53946	8.14923
	8.56413	13.7846
	8.57586	23.3162
	8.5952	15.3037
	8.61678	21.0975
	8.62833	15.1827
	8.62908	25.5274
	8.64318	24.1318
	8.65337	28.8531
	8.64705	32.7811
	8.65225	34.4608
	8.66724	29.4681
	8.67518	34.6122
	8.68351	37.1766
	8.71858	32.4875
	8.73468	35.1888
	8.73432	35.44
	8.74898	35.7834
	8.75431	45.891
	8.75517	36.5687
	8.76493	42.8334
	8.79134	40.7179
	8.80697	39.4029
	8.81066	43.3152
	8.81739	46.909
	8.82252	47.7204
	8.83986	45.6978
	8.84849	42.8363
	8.85245	45.5063
	8.89272	41.9351
	8.89205	49.0392
	8.92424	54.1706
	8.91756	53.6085
	8.92484	53.41
	8.9545	51.3666
	8.96397	54.2497
	8.95833	56.0875
	8.97387	55.1717
	8.97995	51.5925
	8.98987	58.0217
	9.01955	50.9142
	9.04429	60.9877
	9.05328	58.5738
	9.07326	62.9139
	9.08188	51.9661
	9.11174	64.3052
	9.12197	60.1262
	9.12861	58.2887
	9.13283	62.929
	9.13412	53.218
	9.14597	56.1165
	9.14563	58.3818
	9.15964	63.6985
	9.17972	61.302
	9.21849	54.9905
	9.22907	54.4481
	9.23186	60.5569
	9.24197	64.1321
	9.23949	57.3608
	9.26369	57.8745
	9.27293	60.7157
	9.27936	57.6109
	9.28156	60.9616
	9.29812	65.7536
	9.29177	54.4021
	9.3001	57.4071
	9.31282	51.4754
	9.31976	51.8253
	9.35592	56.012
	9.36671	52.8311
	9.37522	51.1787
	9.39466	48.8958
	9.40155	47.0822
	9.42124	42.7719
	9.43899	48.5127
	9.44732	41.4143
	9.45795	37.6596
	9.47069	41.9325
	9.47248	32.634
	9.47934	29.9448
	9.51448	25.464
	9.50378	22.2131
	9.54802	11.5424
	9.54728	17.6763
	9.56533	13.7039
	9.58381	4.92056
	9.59566	-7.19481
	9.61555	-4.87908
	9.61568	-8.25082
	9.62472	-5.69753
	9.63163	-10.5573
	9.65033	-13.5581
	9.66547	-25.711
	9.68372	-31.3104
	9.70079	-24.9823
	9.72141	-25.5916
	9.71445	-33.5554
	9.71492	-33.7574
	9.72542	-36.3447
	9.75675	-35.2236
	9.74962	-49.153
	9.77079	-54.784
	9.78204	-52.0126
	9.78207	-54.592
	9.82014	-62.4221
	9.79747	-53.6374
	9.84871	-57.2216
	9.85668	-61.083
	9.86664	-64.5079
	9.87705	-55.8933
	9.89504	-66.542
	9.89863	-62.0766
	9.90989	-61.9058
	9.91215	-61.9069
	9.91653	-53.4828
	9.93362	-57.9869
	9.92416	-59.3977
	9.94421	-58.9302
	9.95193	-61.2632
	9.95233	-58.29
	9.99117	-48.254
	9.99571	-48.6364
	10.0083	-49.8535
	10.0155	-48.1904
	10.0319	-47.6789
	10.0523	-44.0689
	10.061	-34.4588
	10.0685	-44.5497
	10.0892	-38.1284
	10.0975	-32.5127
	10.1024	-30.1325
	10.1235	-32.0089
	10.1636	-24.952
	10.1639	-14.5095
	10.1717	-14.4622
	10.183	-17.035
	10.1929	-15.8269
	10.2021	-6.41873
	10.212	-10.4614
	10.2282	1.3788
	10.2379	6.99431
	10.2509	5.99783
	10.2627	7.9119
	10.2728	19.049
	10.3038	23.3704
	10.3117	26.1879
	10.3183	40.5604
	10.3456	41.8129
	10.3368	33.4065
	10.34	26.8547
	10.3524	30.1949
	10.3724	22.6853
	10.3862	33.1735
	10.3904	36.8025
	10.404	44.1088
	10.4124	40.3538
	10.4296	39.6383
	10.4562	40.4486
	10.4667	46.4101
	10.4633	46.5981
	10.4922	50.9184
	10.5091	48.7128
	10.5154	50.3095
	10.5199	54.3022
	10.5353	49.3718
	10.5324	55.2108
	10.5467	59.6637
	10.5622	51.7317
	10.5773	50.853
	10.5902	58.1048
	10.602	54.8562
	10.6151	53.4411
	10.6436	46.1653
	10.6245	45.3616
	10.6431	53.1394
	10.6385	53.8861
	10.6219	47.3049
	10.6574	56.7463
	10.671	57.4693
	10.6849	51.3735
	10.6876	49.0896
	10.7138	47.1211
	10.7095	38.879
	10.7281	37.8638
	10.734	36.6699
	10.7439	35.5341
	10.7436	39.2746
	10.7499	22.8203
	10.7594	31.4148
	10.7751	31.19
	10.8088	24.0394
	10.8167	25.0185
	10.8293	23.8121
	10.8384	16.3102
	10.8507	21.6292
	10.871	11.0456
	10.8763	2.73314
	10.8937	3.73599
	10.9001	-3.23608
	10.9103	-8.15363
	10.9172	-23.1319
	10.9227	-32.0783
	10.9502	-32.9205
	10.9719	-39.9947
	10.9819	-47.9833
	10.9987	-53.5674
	11.013	-54.0147
	11.023	-56.2533
	11.0302	-53.1346
	11.0489	-48.6299
	11.0498	-56.773
	11.0622	-56.1169
	11.059	-57.108
	11.0924	-53.8199
	11.0855	-61.5672
	11.1171	-73.9711
	11.1308	-68.8766
	11.1232	-67.2823
	11.1446	-72.5287
	11.1577	-72.9725
	11.1655	-64.5598
	11.1775	-67.1601
	11.199	-65.8358
	11.2138	-71.7963
	11.2223	-71.0517
	11.2212	-74.9536
	11.2287	-73.9304
	11.2594	-70.5071
	11.2886	-73.3122
	11.3006	-67.8678
	11.2967	-59.3086
	11.3077	-51.4184
	11.3158	-55.1275
	11.3408	-51.0182
	11.355	-54.8561
	11.3607	-52.9438
	11.3701	-54.3916
	11.3876	-44.9002
	11.3879	-42.7243
	11.4292	-38.3906
	11.4367	-38.9573
	11.4263	-36.3162
	11.4414	-34.8005
	11.4521	-19.1002
	11.469	-22.7072
	11.4583	-23.0802
	11.4884	-1.52461
	11.4955	13.1004
	11.508	15.1577
	11.5218	33.7493
	11.5403	34.0816
	11.5673	32.3196
	11.587	36.0176
	11.6108	42.8326
	11.5975	48.0614
	11.6194	55.0905
	11.635	55.3603
	11.6452	57.6836
	11.6449	54.9242
	11.6696	54.4856
	11.6715	48.7156
	11.6779	54.5845
	11.6988	60.3069
	11.7002	70.6518
	11.7393	66.6771
	11.7491	69.7356
	11.7611	66.9346
	11.7755	67.0583
	11.79	58.9466
	11.7898	59.0696
	11.8164	66.69
	11.8217	58.0666
	11.8309	49.3472
	11.8444	46.261
	11.8654	43.5726
	11.8672	46.8218
	11.8957	27.5643
	11.8766	17.2435
	11.9112	16.9504
	11.9361	14.5045
	11.9237	11.8946
	11.9365	19.4928
	11.9498	17.9633
	11.962	23.2048
	11.9784	19.2659
	11.9925	14.6902
	12.0034	15.6998
	12.0142	13.8358
	12.036	-10.5327
	12.0608	-10.5845
	12.0461	-15.5615
	12.0739	-10.8507
	12.083	-19.0564
	12.0947	-10.7424
	12.1121	-12.2461
	12.1301	-8.09817
	12.133	-2.4384
	12.1519	-8.35516
	12.1587	-28.406
	12.1637	-30.7126
	12.1813	-35.5241
	12.2021	-39.679
	12.2061	-37.8917
	12.236	-32.7954
	12.2501	-33.0148
	12.2805	-32.1751
	12.2791	-42.107
	12.2932	-47.1984
	12.2943	-54.3137
	12.3042	-56.1374
	12.3108	-53.9854
	12.3245	-58.8751
	12.3524	-61.5827
	12.3617	-60.873
	12.3903	-60.1997
	12.4005	-58.2545
	12.4016	-67.1627
	12.4131	-61.4313
	12.4188	-62.4273
	12.4516	-72.3554
	12.4532	-77.4534
	12.4586	-66.5936
	12.4756	-66.4795
	12.4806	-66.131
	12.4939	-74.0727
	12.5455	-58.9252
	12.5451	-54.803
	12.5591	-59.8025
	12.5682	-58.6646
	12.5798	-51.0856
	12.5978	-41.0765
	12.5988	-44.1857
	12.6301	-47.1634
	12.6354	-55.1327
	12.6442	-38.3978
	12.6726	-36.5194
	12.6835	-38.5258
	12.7006	-30.559
	12.7185	-28.9417
	12.7194	-9.77872
	12.7319	-11.0755
	12.7494	-5.03036
	12.7525	8.98142
	12.761	14.2119
	12.7631	9.48066
	12.7897	16.1125
	12.7995	22.0404
	12.8224	19.347
	12.826	18.2163
	12.8306	12.3756
	12.868	24.3028
	12.8861	29.7339
	12.8884	40.8193
	12.9053	38.7438
	12.928	33.106
	12.9533	40.4822
	12.9639	57.4495
	12.9732	60.5732
	12.9839	65.1599
	13.0133	66.7728
	13.0288	62.1979
	13.049	65.9159
	13.0538	74.2104
	13.063	68.577
	13.0676	69.5326
	13.0759	70.3521
	13.1004	58.6973
	13.1028	65.4561
	13.1167	59.9919
	13.1319	52.1006
	13.1609	53.5829
	13.1889	50.2914
	13.1965	61.9885
	13.2096	61.1089
	13.2181	50.6539
	13.2255	37.7896
	13.247	34.4767
	13.2624	30.7963
	13.2564	34.7397
	13.2663	21.5027
	13.2719	20.2485
	13.2975	10.3676
	13.2963	13.6991
	13.3141	7.58587
	13.3358	5.54039
	13.3428	6.35439
	13.353	9.97963
	13.3568	-4.10339
	13.378	-6.53184
	13.4036	-17.5906
	13.4063	-4.47733
	13.4143	-15.4657
	13.4334	-6.55046
	13.4343	-7.44352
	13.4334	-17.499
	13.4548	-12.9859
	13.4946	-20.1625
	13.5106	-22.8314
	13.5178	-35.8855
	13.5283	-45.4126
	13.5384	-50.1224
	13.5573	-45.5158
	13.5764	-39.1396
	13.5959	-34.6106
	13.6024	-38.7325
	13.6174	-39.2546
	13.6377	-43.4062
	13.6491	-61.9647
	13.6629	-59.6365
	13.6783	-66.2603
	13.6905	-63.0753
	13.6854	-62.2368
	13.7182	-66.0999
	13.7182	-64.3794
	13.7447	-65.1462
	13.7498	-68.7782
	13.7631	-64.7181
	13.769	-64.2973
	13.804	-59.1996
	13.8179	-69.1688
	13.8419	-49.952
	13.8372	-39.4833
	13.8601	-37.3613
	13.878	-37.5228
	13.8796	-40.0339
	13.9019	-34.978
	13.9158	-22.9624
	13.9284	-33.996
	13.9516	-22.4515
	13.9564	-20.713
	13.967	-31.1282
	13.9962	-16.9146
	14.0063	-26.6922
	14.0114	-10.8068
	14.0347	-8.81806
	14.0486	7.54517
	14.0631	9.33573
	14.0612	10.6201
	14.0805	4.88054
	14.0887	-9.3133
	14.1097	4.2311
	14.1294	4.67631
	14.1502	16.3808
	14.1451	22.3833
	14.163	15.5143
	14.1883	16.1984
	14.1869	21.291
	14.2025	17.6824
	14.2089	31.2203
	14.2204	37.1084
	14.2309	38.3433
	14.2388	37.4119
	14.2709	39.3611
	14.2775	30.5562
	14.2969	38.6573
	14.31	32.4956
	14.3223	33.838
	14.326	41.1701
	14.3375	31.3211
	14.3697	46.6158
	14.3549	55.6221
	14.3588	46.5413
	14.3736	49.7594
	14.3842	57.8041
	14.3891	54.6534
	14.4121	57.7639
	14.4065	57.8623
	14.4311	43.1088
	14.4638	60.9167
	14.4685	63.943
	14.4741	67.7329
	14.4861	61.1766
	14.5144	54.2245
	14.5136	55.0961
	14.5291	47.1324
	14.5429	59.1919
	14.5483	45.0918
	14.5596	55.3394
	14.5607	49.7493
	14.5951	37.0293
	14.6114	42.9935
	14.6162	38.0921
	14.6348	34.5791
	14.6326	29.5299
	14.6777	19.4026
	14.6859	17.902
	14.6883	0.30347
	14.7132	0.15462
	14.7171	-4.55626
	14.7551	-10.8775
	14.754	-26.7003
	14.7575	-20.2534
	14.7709	-25.3379
	14.7814	-22.7125
	14.7762	-35.3246
	14.7911	-36.3899
	14.8111	-38.6032
	14.8226	-37.387
	14.8322	-36.9334
	14.8395	-33.2514
	14.8453	-39.2641
	14.8645	-39.0383
	14.8685	-37.8444
	14.8696	-38.2769
	14.8901	-47.6853
	14.9374	-47.8906
	14.9356	-41.5466
	14.9456	-44.7715
	14.9645	-49.575
	14.9614	-57.3789
	14.9885	-63.4164
	15.0094	-70.4639
	15.0152	-65.9745

## Sheet: Figure 2A
Figure 2A	1		2		3		4		5		6		7		8		9		10		11		12		13		14		15		16		17		18		19		20		21		22		23		24		25
Sideways distance (SD) vs Forward distance (FD)	FD (µm)	SD (nm)	FD (µm)	SD (nm)	FD (µm)	SD (nm)	FD (µm)	SD (nm)	FD (µm)	SD (nm)	FD (µm)	SD (nm)	FD (µm)	SD (nm)	FD (µm)	SD (nm)	FD (µm)	SD (nm)	FD (µm)	SD (nm)	FD (µm)	SD (nm)	FD (µm)	SD (nm)	FD (µm)	SD (nm)	FD (µm)	SD (nm)	FD (µm)	SD (nm)	FD (µm)	SD (nm)	FD (µm)	SD (nm)	FD (µm)	SD (nm)	FD (µm)	SD (nm)	FD (µm)	SD (nm)	FD (µm)	SD (nm)	FD (µm)	SD (nm)	FD (µm)	SD (nm)	FD (µm)	SD (nm)	FD (µm)
	0	-37.1401	0	11.2094	0	-53.928	0	11.8621	0	-6.6502	0	36.9291	0	13.2226	0	3.15737	0	-23.6881	0	6.29874	0	-6.19863	0	26.101	0	10.0577	0	-11.9103	0	-22.1444	0	45.291	0	18.2542	0	-35.4276	0	-59.9334	0	-28.6328	0	0.882429	0	66.2838	0	56.8367	0	0.0728042	0
Anti-parallel microtubule sliding on valley	36.0462	-32.6392	7.40117	12.2438	26.7446	-47.857	34.2955	18.5664	3.04421	-8.69504	15.1357	36.5036	4.1316	12.1857	9.69006	12.4096	6.75085	-29.9491	22.2735	-9.23297	12.4696	-12.489	12.2494	25.4501	12.837	5.59631	12.0939	-20.1261	0.875035	-21.3895	17.7969	42.5222	18.1846	8.80242	3.20871	-36.5654	14.5878	-60.2308	14.646	-25.468	7.38834	8.14384	17.6829	70.795	17.0551	49.5312	83.2941	1.61658	6.50895
30 events	34.5555	-39.7656	21.4413	11.5121	43.5648	-33.7783	62.2724	19.132	28.342	-8.648	32.7197	32.413	24.2106	8.1367	50.5897	17.3199	4.76349	-25.0993	11.4097	-4.59108	28.9969	-18.3774	19.1389	32.098	79.0187	2.94584	21.7114	-30.9904	6.0621	-18.4855	14.1413	44.8857	39.3414	-2.59208	21.8015	-39.7671	13.3193	-61.3642	22.616	-36.9413	20.119	-10.5963	51.9915	75.5912	49.12	55.804	95.2428	-3.06036	13.4792
	60.4429	-31.3215	34.8008	2.29962	64.8018	-24.1603	69.0983	21.5183	51.5512	-8.5928	53.9641	24.915	28.076	9.46521	22.5873	25.7443	11.9076	-27.4468	35.4007	-8.57368	57.5785	-20.2703	30.2965	31.0544	9.75481	6.36098	26.1285	-25.1863	20.5072	-14.4129	13.3812	48.7243	75.3793	-3.05391	24.665	-40.0447	35.0702	-63.0951	32.6945	-39.2505	27.0475	18.4885	88.6461	76.8856	26.8411	54.0371	99.6598	0.832006	20.8981
	67.0201	-43.7832	42.3572	5.66206	66.5124	-32.3001	84.293	27.7852	58.1282	-3.85488	57.2359	18.7418	37.6315	14.1576	88.2286	33.984	31.8646	-37.6606	31.7201	-3.8493	69.125	-9.49957	39.645	11.4082	64.2563	4.6379	42.0504	-21.8068	30.2563	-18.6634	24.8505	42.9704	41.122	7.11062	42.0845	-45.4375	44.9041	-64.7967	47.6199	-48.573	40.081	4.98181	97.9349	68.9529	44.5155	50.2103	115.089	1.5892	32.5033
	82.102	-38.1982	47.0046	23.647	83.7159	-9.2656	123.861	25.7652	71.7397	-15.0926	78.6928	25.7242	54.9687	26.2939	100.915	38.1249	32.5454	-27.2085	67.3218	-3.20106	89.2924	-12.9339	43.9383	9.10687	58.2839	7.25808	58.5907	-30.9796	27.9754	-15.6872	45.6183	40.6612	32.2475	2.72782	35.9357	-32.883	40.5565	-61.6416	66.1077	-42.6634	59.2489	10.6477	125.756	77.0379	69.3844	46.0871	111.789	-3.19917	32.5475
	92.8928	-38.0884	56.5763	16.3391	83.9911	-27.6926	144.634	36.2489	90.4526	-8.96413	96.0359	18.346	54.1927	24.3185	100.723	39.0564	35.1915	-28.821	58.8812	-7.05478	93.5698	-15.3671	62.6037	5.42892	31.5287	-1.1705	45.8534	-20.4376	38.8721	-13.963	50.7264	43.436	47.2957	-4.62039	58.9649	-42.3626	73.7436	-57.3055	64.7659	-43.6212	56.0052	8.2966	142.991	68.6017	58.8663	60.3896	125.506	-3.3753	55.8837
	99.3901	-37.9627	63.3826	21.4811	94.3844	-30.6603	161.911	31.3004	121.279	-8.23499	103.116	13.5533	60.5074	22.0343	109.187	46.9991	40.5047	-25.5197	75.5807	-13.5889	107.612	-17.5936	54.7239	6.81164	149.109	-9.68597	60.9909	-21.0059	45.0367	-23.1512	56.9962	47.3561	92.4426	-0.201918	60.5426	-54.1952	70.4797	-53.7735	79.1992	-45.9774	70.7969	20.7462	159.657	66.2668	95.1012	48.8847	130.539	1.75332	64.4939
	109.931	-33.4828	70.9365	20.4398	105.934	-28.4364	173.512	32.8627	120.936	-2.32901	111.977	19.0496	111.851	18.566	115.746	48.0686	52.0875	-46.4079	73.0668	14.6206	117.564	-24.932	59.5915	6.01493	151.029	0.592048	59.4207	-21.4625	46.4362	-17.6943	83.4342	47.3833	99.9446	-6.39138	74.0134	-44.5462	86.5159	-67.1462	89.3912	-35.9111	81.8085	4.04362	176.368	54.5919	90.6965	52.2588	128.362	5.02881	77.5841
	123.323	-36.5362	84.8891	19.5633	122.404	-19.9761	184.216	31.5028	130.434	-12.0205	109.931	15.2165	115.928	26.1001	132.245	45.1924	50.4916	-39.3242	78.3104	13.0172	130.422	7.12934	76.5162	9.65344	64.3085	-7.951	61.266	-12.7117	64.5864	-22.826	73.8421	47.4155	103.506	-15.0965	83.6862	-38.5661	108.127	-69.9631	103.191	-48.1153	87.3047	11.8186	186.659	63.4035	103.872	49.0443	135.201	5.85386	118.098
	144.868	-33.9265	104.302	13.7713	137.118	-1.30879	195.396	24.8678	140.708	-6.1153	148.392	16.337	122.45	13.1665	150.561	51.6505	60.4157	-35.4409	75.7347	11.0063	123.135	-9.56198	74.3125	12.9274	71.9884	-11.5029	61.2141	-20.3265	42.1225	-23.6275	79.867	52.7878	98.2008	-6.27254	98.157	-19.323	114.863	-74.6616	110.715	-38.0721	98.847	10.4149	194.613	53.3306	113.478	41.6418	142.021	1.54562	109.082
	156.64	-31.5899	112.85	13.8943	150.881	1.30586	208.157	33.188	159.832	-9.77402	168.567	9.43206	142.92	17.208	161.91	50.37	57.8444	-28.7343	85.4677	0.674522	127.227	-3.3856	108.397	-7.63214	84.212	-6.98622	75.6453	-25.6398	84.2895	-16.8014	77.2445	47.5368	106.837	0.0739073	91.0968	-32.0503	133.632	-79.2483	137.174	-50.4581	111.113	23.2329	231.718	53.9996	125.314	44.526	156.016	-0.523062	131.859
	157.426	-33.1912	132.549	1.27381	185.624	14.9287	218.813	29.4967	158.323	-6.95795	187.525	-3.47464	153.965	25.1913	198.288	47.2231	70.5283	-31.3857	103.643	8.52485	130.135	0.394026	118.756	-5.33159	81.2277	1.3276	71.1671	-21.0957	74.0682	-8.90901	88.6893	40.8439	110.166	-9.87354	137.114	-49.2234	134.842	-74.5346	156.309	-51.3555	114.641	20.4878	243.841	45.5336	135.168	45.1989	160.347	11.6681	147.494
	170.288	-35.0589	137.535	18.2289	220.181	6.54081	235.979	39.6307	166.206	-13.1818	205.96	3.49157	163.797	24.0054	154.322	48.1904	70.7192	-32.1763	94.5314	5.35262	132.523	-17.4806	130.06	-5.28113	91.9069	-6.20509	79.8551	-27.4448	71.9207	-10.8654	89.7594	41.5837	121.39	-6.86398	157.206	-34.9399	137.015	-74.4317	168.122	-61.9402	134.627	20.3101	258.905	59.7281	133.97	36.6942	164.934	6.55017	169.095
	195.705	-32.5982	146.231	23.8577	229.055	5.14094	243.865	29.8551	191.172	-8.50538	230.443	-5.72351	169.193	25.8996	181.274	46.0229	87.0285	-29.8721	103.177	2.59715	134.896	-8.2455	153.147	-15.5735	90.154	-12.1769	86.7132	-28.438	84.3966	-8.65516	98.2239	42.7013	125.064	-12.1413	151.137	-47.9238	144.638	-74.792	182.33	-69.0579	152.129	15.594	270.253	55.1388	143.003	42.5186	170.671	8.14923	174.237
	221.294	-31.6027	158.17	15.6638	230.296	-2.28666	269.36	28.5166	213.243	-13.1975	231.711	-12.7983	192.846	31.9309	242.055	40.0943	93.326	-28.8766	108.368	-12.3758	129.394	-6.7706	172.355	-20.5444	53.5517	-1.42652	97.2167	-20.4113	88.7823	-7.88348	106.297	46.2328	138.402	-5.66065	157.438	-41.1004	156.663	-76.5452	197.924	-63.7215	170.564	15.5985	292.919	58.6693	158.062	36.0439	195.631	13.7846	194.497
	227.832	-32.9289	162.668	3.76104	229.161	8.06626	274.511	32.876	225.854	-11.711	232.68	-10.695	199.102	21.5039	247.1	46.076	127.165	-19.4844	114.786	-2.88887	141.816	-6.49323	184.984	-16.9407	141.132	-12.1929	114.56	-28.066	92.2334	-4.99737	125.067	39.8724	122.56	-5.92973	180.007	-39.8393	177.844	-73.993	205.433	-59.2097	194.513	11.143	297.733	66.2411	164.872	35.9271	208.172	23.3162	200.97
	237.457	-33.1096	168.258	4.29276	244.307	2.81977	276.714	19.5763	262.506	0.138821	245.42	-12.0093	219.334	34.2359	250.887	41.3767	102.687	-23.517	127.809	8.42453	133.919	2.71732	188.148	-12.7139	69.3612	-16.3022	117.484	-26.6664	92.8703	-18.1216	150.487	42.3727	131.174	-10.7886	178.676	-45.7876	175.593	-77.4956	217.062	-42.8045	201.107	19.0229	312.827	57.7442	175.22	23.7595	226.733	15.3037	221.31
	257.216	-37.3207	191.942	6.63097	267.204	7.6003	300.85	16.825	278.247	0.483491	265.195	-12.7383	264.018	41.2669	258.059	44.3474	142.559	-20.4761	135.146	3.73562	129.195	-3.46562	185.894	-12.3344	224.286	-19.2915	129.538	-32.1808	63.8161	-9.88288	151.889	41.5469	147.49	-15.9579	184.736	-44.2501	185.691	-77.3663	224.431	-46.2955	209.305	16.3673	309.452	59.0092	195.259	17.6319	248.692	21.0975	246.451
	270.764	-43.0136	195.987	10.7967	278.244	8.44365	308.64	15.5214	297.38	-1.24584	272.808	-25.7168	282.137	35.5861	267.943	41.9097	133.418	-19.5023	140.61	9.9451	122.503	-1.6043	205.249	-30.4237	77.349	-21.5665	166.726	-24.5284	106.5	-8.66906	162.718	42.4497	145.137	-19.3322	191.164	-20.6707	205.758	-76.208	226.898	-42.5935	232.867	22.9799	340.789	49.1467	217.116	9.59526	259.796	15.1827	266.626
	281.649	-35.2222	202.217	24.4606	279.668	2.03929	327.49	9.97558	333.352	2.89239	287.209	-22.0147	279.463	40.1722	293.526	33.4838	144.91	-13.4227	157.63	11.3237	109.221	-20.8014	208.541	-30.0943	159.49	-13.3723	167.456	-31.9388	104.906	-7.73938	163.96	39.8698	165.106	-10.6232	199.049	-23.3748	212.86	-66.93	242.73	-53.4091	243.96	17.638	354.836	44.7845	231.899	9.90233	261.336	25.5274	304.701
	290.502	-37.9964	205.022	17.2644	297.345	-0.280457	334.594	-1.13284	328.226	-1.8185	309.394	-17.3901	304.936	48.6192	301.578	30.1279	142.595	-7.92552	150.983	2.65353	110.926	-9.69485	214.834	-16.7162	161.826	-18.7875	165.668	-17.604	111.79	-11.375	185.796	49.4078	147.006	-21.5498	209.754	-30.0558	222.608	-74.2004	261.333	-55.5446	254.663	20.1164	387.976	35.1096	244.033	13.6427	275.255	24.1318	312.553
	301.955	-38.0715	213.859	1.76707	328.032	14.3321	351.457	-12.5559	336.984	-9.01947	308.933	-26.4156	326.659	53.1865	307.289	30.9892	150.481	-4.40601	175.515	-3.86908	136.263	-0.509183	233.122	-34.7047	158.796	-14.5226	174.193	-36.1667	118.919	-0.97998	182.871	42.5028	173.059	-9.00008	217.83	-17.9771	225.325	-56.4635	283.955	-56.1114	270.046	20.3314	414.975	25.0186	250.32	11.1327	285.838	28.8531	335.694
	327.232	-36.8165	234.013	11.3145	352.976	24.3137	353.848	-14.8441	353.322	5.89078	334.375	-23.8367	335.125	47.2798	305.779	27.5878	158.599	-4.95913	191.95	-15.5568	131.938	-6.61711	251.108	-38.2011	174.419	-21.2564	167.262	-14.0054	136.863	-5.39603	196.127	42.2679	168.157	-14.0219	228.181	0.00817955	263.453	-58.3167	298.368	-45.0112	284.228	11.949	414.13	18.3403	266.384	-9.76446	279.972	32.7811	337.423
	349.642	-41.8366	238.993	8.12743	364.164	4.46229	363.824	-6.00796	354.341	0.0697738	321.375	-18.7663	342.95	57.9678	366.551	24.1547	161.046	-8.89469	197.541	-7.83778	124.521	-5.78029	243.069	-25.0447	173.718	-21.5233	178.264	-23.6365	135.944	-5.13565	194.538	43.1796	190.306	-12.344	228.307	4.7922	274.35	-57.5287	313.208	-44.9378	280.226	14.667	432.141	20.2876	280.628	-15.0473	285.338	34.4608	361.424
	341.423	-35.8573	241.28	25.4555	382.897	19.574	373.19	-14.896	353.854	-1.19763	339.668	-23.1458	350.211	46.1025	371.148	20.6872	170.522	-2.20368	210.793	-3.54438	123.426	-28.6844	253.487	-21.0877	176.665	-27.7035	188.629	-28.9435	136.12	9.79599	214.651	38.6594	183.763	-4.60988	236.529	-2.37745	285.072	-67.979	326.967	-51.7068	294.518	13.2709	441.414	8.30371	284.681	-18.0996	299.702	29.4681	376.808
	387.036	-24.1145	251.099	9.64752	383.533	20.1102	395.655	-8.88169	351.989	2.9912	347.272	-26.1667	355.143	55.1124	416.038	11.74	182.409	0.63559	218.875	-2.30143	122.2	-31.3042	274.139	-21.7197	175.516	-17.5649	201.068	-11.1479	138.893	-5.05406	212.941	41.0657	186.266	-8.30904	251.886	-25.7251	294.171	-54.645	317.236	-45.6788	307.143	14.8527	454.592	11.3409	301.804	-17.8643	308.129	34.6122	401.353
	384.092	-34.5482	259.911	11.7762	398.678	11.2468	390.625	-18.901	365.12	7.1894	350.633	-25.2833	376.217	50.6333	432.712	14.7379	189.224	-5.26328	223.434	-4.9652	123.772	-15.2362	276.051	-23.9614	129.514	-15.0236	207.45	-15.0484	148.742	1.00586	218.584	48.1788	231.659	-5.42678	254.007	-25.6381	309.091	-54.5261	344.96	-51.4485	325.087	13.8385	468.767	-1.38142	308.842	-17.9796	316.694	37.1766	416.304
	388.666	-30.7815	263.038	14.7972	400.607	6.49062	386.333	-31.5176	379.01	-0.166557	370.862	-22.2679	382.317	54.5265	439.839	6.00741	193.468	0.325536	231.739	-2.30774	131.596	-18.9776	289.301	-18.327	216.902	-23.422	208.201	-9.77493	134.375	-3.54539	218.466	52.8716	201.805	-14.9536	272.376	-10.7025	304.018	-60.6082	334.679	-41.3362	338.859	31.7422	484.204	1.10341	310.335	-27.8316	351.101	32.4875	431.962
	418.661	-26.401	270.833	15.7107	421.266	3.45632	405.079	-30.1239	398.489	5.47151	367.912	-24.5213	423.61	58.0042	447.37	7.79074	201.3	4.34614	238.223	-6.82526	142.445	-18.4077	304.596	-6.19488	227.823	-14.0336	218.671	-9.74413	161.112	21.1249	209.735	50.0041	244.227	-17.2327	267.48	-25.264	314.862	-58.5829	356.191	-48.7138	353.286	15.559	505.445	-2.77691	321.317	-28.8974	367.382	35.1888	470.276
	428.908	-20.9561	278.944	19.2489	426.023	9.70263	441.064	-30.8326	410.479	4.57648	378.917	-22.3909	453.988	54.7481	460.634	7.29827	217.407	13.2564	253.107	-8.71742	186.89	-21.067	292.304	-4.77821	229	-21.6891	222.437	-2.51125	170.711	20.6826	231.704	57.9794	221.356	-22.8039	272.901	-26.9471	335.79	-40.2789	368.773	-41.0223	377.202	15.9106	525.568	-8.63188	336.899	-25.8845	367.043	35.44	468.823
	418.949	-37.1286	294.907	9.65752	461.531	17.4303	433.057	-35.0639	428.474	2.32389	391.165	-15.1365	468.657	54.2548	469.101	3.85622	218.827	11.9941	253.727	-1.77003	200.151	-12.7749	308.511	-13.7048	229.282	-14.69	229.688	-6.82383	165.657	10.8101	232.723	50.9439	258.171	-22.9465	298.934	-30.3047	342.653	-34.9617	375.158	-46.4449	398.267	26.1271	534.265	-14.4015	340.819	-27.341	381.67	35.7834	490.839
	430.918	-39.0208	300.756	-0.031969	472.078	19.8946	454.356	-31.2718	426.923	3.37564	402.861	-10.8781	480.742	59.9359	512.103	5.50662	232.146	19.0852	259.19	-9.94484	225.873	-7.18886	331.942	-7.96067	230.518	-13.8865	237.863	5.31419	173.36	20.595	229.642	58.8817	259.719	-18.1032	341.044	-11.1295	337.422	-40.9187	389.757	-37.9621	413.422	18.3994	553.671	-11.2997	348.556	-20.0081	388.018	45.891	512.929
	463.407	-34.743	310.175	7.79025	468.404	0.859536	458.049	-31.5919	432.646	5.3958	407.361	-12.2252	497.204	46.85	519.756	0.503454	244.772	13.653	263.901	-7.89033	236.484	-9.60675	337.68	-17.708	238.022	-23.2012	253.163	4.52145	178.478	18.406	247.066	56.0076	272.391	-24.6087	346.178	-2.47314	349.084	-39.2654	388.57	-33.5046	417.614	8.59286	570.825	-4.74637	374.196	-35.604	387.906	36.5687	520.066
	458.028	-35.3393	323.794	-6.75117	487.586	10.8191	482.527	-33.5765	432.705	8.4009	425.042	-6.14934	498.814	48.0912	528.107	-8.95193	242.09	26.4664	269.342	6.88634	245.585	-2.55096	340.64	-14.602	320.414	-19.4266	265.67	-1.82006	179.413	26.9453	254.214	47.9936	273.876	-18.2949	349.415	-5.77848	348.992	-36.5963	404.758	-26.3782	414.399	19.6003	590.536	-0.0611054	379.297	-43.1673	398.237	42.8334	550.746
	470.717	-36.2318	327.637	-7.6348	526.961	13.1836	496.608	-39.4411	449.3	3.67048	435.006	-7.59009	552.128	43.6655	535.016	-17.1013	242.328	28.9115	278.033	-12.8313	249.608	-2.41256	349.111	-27.6196	322.037	-13.7695	277.257	-4.42493	189.641	32.8893	261.959	53.8322	278.795	-22.2302	364.023	10.0062	361.608	-30.1541	408.281	-26.6212	442.477	12.6613	615.478	-8.61421	374.08	-38.1578	424.301	40.7179	576.349
	484.409	-24.4768	334.08	-3.84796	541.484	16.9806	491.546	-41.8749	476.905	6.20948	370.192	-8.96861	564.433	45.3038	551.546	-23.9333	256.298	30.0505	275.223	-9.67119	242.622	-12.4066	360.407	-9.0325	245.474	-12.0123	278.565	2.03715	168.24	28.6549	277.3	48.2342	287.559	-10.3338	374.649	-1.46288	363.299	-44.3647	410.841	-40.7168	446.76	7.10497	644.919	-7.67772	396.067	-40.7737	439.748	39.4029	620.191
	485.558	-20.1407	339.316	-13.8977	536.339	14.3538	504.695	-38.9428	477.591	5.44545	462.368	6.61118	577.398	46.1408	556.202	-23.8893	267.7	32.4356	266.307	-7.5955	240.962	-4.32563	357.646	-11.5061	251.664	-8.89925	282.076	12.0803	180.559	33.7244	306.981	41.9087	293.62	-16.6581	382.326	-3.07862	366.174	-40.5932	422.279	-24.316	440.434	6.10861	652.111	9.53196	410.14	-40.8133	443.783	43.3152	629.65
	491.393	-22.4616	332.44	-8.17338	552.103	25.6164	508.356	-38.4508	494.842	11.1135	469.662	1.84769	584.203	42.7924	575.187	-21.9206	292.261	18.8672	294.853	-5.99975	278.778	-0.346754	370.011	-8.02895	180.225	-15.6099	298.337	11.4963	195.726	39.3113	305.596	49.6237	287.288	-8.87707	384.011	-3.6715	385.791	-31.5951	424.228	-10.4566	451.352	12.9525	675.958	16.6859	419.061	-44.2565	450.828	46.909	653.381
	496.266	-31.8655	353.826	-1.42142	540.709	17.54	531.348	-32.4802	502.313	6.92002	479.902	5.85422	595.468	29.6897	581.812	-26.776	295.772	20.2986	294.161	-12.7627	283.82	10.2298	402.428	-13.9994	332.251	-11.4024	309.247	7.39956	218.303	42.3205	294.568	43.9795	293.11	-19.0243	380.05	21.8108	427.704	-33.0603	432.948	7.98365	465.523	11.9017	692.16	18.46	432.054	-41.6076	456.017	47.7204	666.518
	515.734	-29.7259	370.475	-18.62	549.436	10.2859	551.99	-36.0699	509.287	4.05775	486.147	10.6364	609.3	37.8536	585.456	-24.6434	307.773	27.8511	315.005	-13.6531	301.412	-2.2514	404.298	-10.4181	299.271	-7.70149	312.241	11.2956	208.717	33.1554	313.694	47.6991	302.744	-10.3592	404.498	21.8617	437.751	-34.1469	444.292	-6.6624	483.413	-3.57063	700.884	16.1716	447.361	-41.6877	473.071	45.6978	670.045
	532.146	-21.0323	383.063	-34.3767	563.387	3.30399	564.469	-32.8491	525.004	3.7549	503.77	11.7895	624.033	37.6654	609.828	-34.7786	314.791	22.4295	329.127	-22.1196	316.865	25.2514	412.564	-0.0811673	311.641	-6.98925	321.341	20.0471	223.128	41.2946	334.694	37.0049	322.602	-10.1041	408.855	21.2915	458.045	-30.5948	462.008	-10.269	488.576	-0.932472	707.104	32.3255	466.777	-45.0899	481.41	42.8363	685.826
	564.66	-17.4999	389.157	-25.8543	559.727	6.76989	578.327	-29.7151	537.178	3.98062	505.601	13.7943	633.719	32.9605	620.788	-33.7595	316.748	32.377	326.684	-19.3763	331.979	9.17791	412.602	-1.62257	394.372	-2.76258	325.764	10.4628	222.939	50.6705	334.06	41.8077	330.459	-8.05045	425.677	26.0676	459.614	-27.661	472.397	9.71413	499.945	4.51034	730.935	29.1506	477.726	-47.7986	485.582	45.5063	693.315
	573.161	-17.9729	394.032	-26.8855	566.421	12.9439	593.552	-32.6057	548.426	4.35232	515.691	13.5515	686.242	9.82423	619.386	-36.0023	315.657	26.7501	352.335	8.79893	336.339	10.8993	439.774	3.38021	311.694	-2.28352	330.227	17.3545	237.06	47.8171	349.682	45.2525	315.286	-3.40246	431.726	22.0563	468.737	-31.9432	479.818	-12.3569	501.211	-10.5764	751.372	31.0276	475.342	-44.4341	525.413	41.9351	722.45
	581.883	-21.6973	409.114	-28.2038	573.363	-15.0293	608.116	-34.3947	553.272	-0.165959	525.004	22.2498	643.894	13.7841	691.509	-40.263	327.749	20.8242	355.633	-37.2369	344.895	10.7206	443.736	8.03987	320.41	3.84134	350.747	18.204	206.395	46.4081	354.989	39.4542	341.278	-10.0827	430.978	23.9376	485.613	-10.5016	496.548	-14.0109	524.633	-3.72108	759.689	44.5965	489.035	-51.5615	525.34	49.0392	728.766
	602.015	-13.1877	422.55	-34.0121	604.708	-15.5295	614.141	-34.0103	590.384	4.70209	540.436	23.7349	671.794	10.2812	685.087	-30.1702	334.511	18.1318	366.301	-42.9827	348.685	-0.558451	450.445	20.9541	401.409	9.56353	362.957	23.6779	241.691	50.7455	354.255	36.5501	346.714	-6.26246	433.648	30.9256	481.852	-24.9805	516.223	-17.4266	533.51	-1.50176	772.313	51.2546	491.882	-54.0503	557.86	54.1706	739.829
	611.44	-7.37137	432.183	-30.7017	615.595	-21.7428	617.792	-30.7805	619.554	15.998	544.339	22.8396	726.695	3.68222	696.988	-33.8256	337.579	23.1178	398.542	-38.588	345.383	20.7121	458.473	13.2776	414.507	11.5154	375.895	13.3426	254.857	52.3298	362.003	35.7324	346.363	-1.39229	471.341	53.1289	494.882	-29.3457	517.048	-14.9698	541.424	-4.54361	773.235	51.4806	503.027	-65.7067	551.156	53.6085	773.217
	630.105	-8.86508	431.338	-35.6985	642.844	-23.5751	634.072	-25.2596	592.914	17.1369	546.707	24.5212	735.708	-1.58106	693.503	-36.7944	348.913	18.3538	399.424	-46.0692	365.013	19.563	455.98	16.7882	414.793	10.6015	388.718	3.44664	262.776	50.5752	383.706	37.1268	354.804	3.62292	486.265	49.9872	505.511	-25.8908	531.628	-2.99292	560.525	5.62583	798.115	53.6229	518.822	-51.139	558.387	53.41	794.56
	632.736	-9.35251	444.044	-27.0552	632.569	-11.6331	646.465	-25.5551	636.435	13.5875	560.567	27.1252	749.247	-7.77028	713.095	-29.6478	350.32	20.451	406.833	-47.1728	369.709	23.1819	458.415	7.04305	258.336	12.396	396.97	8.76703	261.579	51.5184	396.559	32.3021	392.686	4.03177	497.615	54.697	512.994	-20.3487	533.566	-10.49	578.197	4.61636	819.833	62.3037	539.285	-54.4438	587.743	51.3666	810.766
	656.042	-10.0862	454.319	-35.2777	667.78	-19.368	652.291	-21.0896	643.668	16.1069	573.358	31.3797	761.046	-1.0095	710.214	-26.2547	357.739	17.7244	405.934	-23.544	386.773	26.25	469.66	8.01468	449.762	20.1235	413.663	20.1908	262.743	51.0529	400.865	38.6697	406.064	-6.21477	518.637	47.8667	515.759	-9.72966	527.741	1.00128	580.283	6.76027	836.404	66.1572	528.06	-58.3127	597.419	54.2496	804.851
	644.42	-15.2446	463.132	-42.3654	695.268	-4.61965	676.488	-19.1789	664.941	18.2115	585.066	37.9308	778.02	-2.28591	722.33	-20.9958	362.155	18.1325	415.315	-33.4005	383.522	22.8939	496.438	18.243	301.252	15.1647	406.546	8.21925	268.366	53.728	411.946	35.6864	410.862	-5.62772	522.301	21.3323	524.69	-23.7607	553.36	-5.30054	589.251	0.199021	863.531	73.8667	555.836	-60.9087	591.963	56.0875	831.739
	690.225	-4.17614	470.017	-40.9146	694.547	-12.6832	683.37	-20.0546	677.724	19.0597	593.422	39.1283	780.314	-2.35894	740.447	-25.5246	366.89	5.8172	408.243	-40.5441	388.617	19.7456	494.705	10.8324	310.948	21.9966	412.15	9.82333	264.555	54.4811	416.216	28.1437	406.573	1.46963	535.744	20.6389	532.362	-21.3737	557.978	-4.60283	615.611	10.1647	878.987	85.4452	577.111	-51.7301	607.362	55.1717	835.269
	679.783	0.755201	466.029	-40.7082	715.319	-7.81918	684.754	-17.4756	683.338	22.4029	601.68	49.8632	794.124	-9.11621	747.98	-25.6663	375.586	8.08395	421.671	-39.2807	389.45	23.6229	501.089	23.7224	475.921	19.1897	425.972	15.2095	272.363	38.7708	419.827	25.4965	405.69	-2.95671	542.683	39.013	591.785	-12.1786	563.087	9.22149	605.431	6.59118	889.531	88.6376	577.018	-49.1933	613.117	51.5925	852.982
	717.406	10.281	475.072	-36.2258	719.808	-13.1097	704.551	-12.9121	693.416	23.095	615.011	51.4146	810.048	-2.17943	763.112	-30.9303	390.008	1.2653	442.192	-25.8671	404.72	32.4731	514.943	22.4378	469.177	19.1987	441.537	19.3524	280.211	47.5734	421.13	24.1475	413.783	-0.705529	538.924	23.4877	570.347	-10.4323	574.562	19.5296	632.309	1.35663	908.828	81.1945	592.073	-39.2292	623.545	58.0217	874.268
	721.726	3.87741	482.81	-40.846	726.779	-22.8235	713.706	-15.6071	705.681	27.2461	628	55.0336	809.144	-10.5436	762.217	-27.705	393.361	-4.63518	443.219	-41.6284	408.011	31.9011	528.348	21.9457	319.417	18.3906	445.066	10.6301	279.759	50.1236	429.485	24.867	433.582	3.56678	560.916	31.6439	601.914	-15.2203	579.66	-1.68349	655.302	19.9594	935.786	79.4285	594.441	-36.9826	652.532	50.9142	880.025
	737.857	9.0325	501.661	-42.8099	733.788	-23.5123	723.049	-28.3049	760.285	36.2051	632.7	52.1745	876.271	-16.724	770.738	-28.9137	402.066	-2.46839	447.167	-37.8949	414.158	30.9916	538.755	16.0503	321.69	19.8973	456.884	13.3005	278.099	45.2788	424.441	21.0294	427.882	8.27802	554.865	39.2917	602.469	-11.7867	605.182	2.49637	663.928	2.95667	945.01	78.6576	614.96	-36.744	678.002	60.9877	903.123
	751.646	3.12892	523.181	-33.6419	747.528	-29.367	742.776	-22.8334	774.761	28.9222	651.297	53.4404	903.186	-17.2025	830.102	-31.4837	399.57	-2.715	452.604	-29.8553	417.235	26.6198	554.903	17.7691	479.751	15.9957	450.97	11.489	288.176	47.5803	444.032	19.5573	433.828	8.8626	568.28	40.3183	632.381	-15.0536	617.113	-7.91567	684.345	14.5813	961.957	73.6784	620.353	-30.5467	686.751	58.5738	935.703
	765.362	4.19973	525.062	-35.2781	760.311	-14.8681	770.819	-30.1188	778.558	31.9141	658.541	54.5516	918.693	-18.1817	834.532	-31.0208	408.569	-8.05121	466.962	-33.5335	451.153	30.5654	565.782	27.8104	408.091	25.4359	478.967	12.8006	285.19	50.6908	458.805	13.4326	446.054	10.7467	590.908	63.3388	635.058	-5.63113	624.794	-2.23528	705.426	1.72993	980.826	80.0344	625.625	-28.2891	707.013	62.9139	953.526
	764.721	0.352331	531.449	-37.8082	778.22	-38.5993	774.429	-24.9925	791.935	29.6061	663.877	58.7141	933.509	-27.8572	844.245	-19.8743	441.712	-13.4744	475.212	-35.8496	461.818	28.4704	573.959	10.671	477.728	31.1872	479.031	12.7233	287.025	41.8016	460.731	13.5255	444.113	10.9975	595.806	62.8184	644.155	3.9364	644.516	7.97669	715.672	-0.438938	984.39	91.3755	637.133	-30.7881	714.761	51.9661	981.267
	786.262	6.60585	525.965	-36.2183	799.279	-57.9113	794.799	-17.7756	801.767	31.3718	667.396	59.0786	958.43	-12.389	852.933	-27.8881	414.618	-19.8882	482.3	-31.855	449.032	19.1685	582.62	8.22199	336.464	34.5958	491.568	9.72968	285.184	53.0112	491.53	27.1119	449.977	17.4537	608.383	51.6677	661.403	9.54702	649.911	9.29866	735.813	8.61325	1003.84	86.9273	637.539	-30.7351	745.458	64.3052	990.658
	801.177	6.65191	554.37	-44.8785	815.154	-53.761	775.708	-21.6525	814.125	30.3743	685.493	59.1048	956.383	-18.7608	866.943	-27.871	455.664	-23.5318	495.747	-27.1161	476.505	25.491	587.826	2.51813	415.319	28.7282	497.519	23.8174	303.166	50.4446	493.363	20.2467	448.682	19.0256	629.979	55.1068	665.909	5.49552	653.771	2.97863	725.165	6.07129	1023.64	86.6166	650.17	-29.6242	755.327	60.1262	1007.09
	834.73	14.7647	560.162	-42.6944	832.677	-50.4345	805.331	-11.4518	831.123	24.2242	696.784	66.9906	979.129	-21.857	865.523	-13.1283	457.579	-16.4285	515.137	-32.3525	481.17	22.8367	586.062	-10.8061	374.932	34.4369	507.93	21.7821	291.161	52.1935	512.143	29.1387	476.178	21.2521	660.36	68.0365	672.49	-2.15205	663.594	31.0833	740.135	1.35411	1033.54	76.1389	658.837	-32.0447	761.815	58.2887	1032.71
	819.461	8.18195	562.708	-46.3856	850.728	-55.6781	816.533	-16.7768	839.224	27.0132	708.349	64.9378	980.164	-14.8845	874.021	-9.37922	435.269	-24.4264	514.856	-23.2355	486.897	26.3342	592.496	-6.71787	414.739	34.2435	516.385	9.55685	310.185	37.8894	514.942	31.0043	485.965	11.3841	662.276	50.1653	678.086	-5.76467	668.355	-5.91418	759.13	-3.59721	1037.42	70.1601	661.39	-27.2425	766.362	62.929	1063.05
	858.212	7.94804	570.557	-42.6538	859.282	-66.7553	819.923	-21.5708	852.038	33.6603	723.052	66.5344	1022.42	-10.6832	891.021	-2.04605	473.413	-26.3007	516.129	-33.6102	502.38	29.096	593.508	-7.34861	383.757	36.0617	530.99	10.9292	304.229	48.775	528.541	7.3719	504.661	9.75879	663.595	51.3952	689.97	-5.95938	687.626	-0.435166	758.987	-5.00694	1051.87	75.1982	700.879	-15.1419	766.957	53.218	1071.29
	861.701	1.57441	592.511	-47.0832	863.294	-63.846	822.606	-15.7307	857.834	31.8501	728.477	67.3607	1041.61	-20.1619	895.598	0.762121	480.229	-27.712	522.695	-30.0546	507.326	20.9228	602.64	-8.42916	453.31	40.2518	531.262	18.8026	307.331	47.6986	519.446	18.6353	506.246	16.9829	682.556	61.033	685.994	2.19306	691.083	-6.41095	779.344	-3.46604	1061.11	71.9024	699.97	-26.3056	778.97	56.1165	1101.41
	869.972	16.3537	606.506	-39.9731	878.205	-63.2929	833.216	-22.8163	913.703	29.5098	752.233	67.3345	1049.37	-15.7312	920.563	2.54342	490.726	-28.0338	538.557	-20.6474	510.066	9.91072	613.437	-6.004	389.328	49.0265	543.743	15.3165	308.925	46.9254	542.687	5.5748	513.807	12.0032	677.536	57.5421	717.777	-0.496384	698.894	7.32069	780.174	-11.8139	1084.82	76.934	705.047	-23.8057	778.79	58.3818	1113.15
	889.89	14.6122	617.503	-38.2297	897.395	-57.8324	845.485	-15.4973	927.044	33.2552	753.348	65.1286	1063.32	-21.859	926.793	18.7133	503.98	-27.0379	543.218	-5.46277	525.411	9.37189	606.936	-11.3447	392.434	42.0347	554.498	10.8545	312.258	41.0638	538.165	11.215	563.095	22.9871	688.855	67.9511	708.019	-0.710924	711.111	0.456129	798.157	-2.15012	1093	63.0651	722.274	-16.6141	793.149	63.6985	1129.84
	903.555	13.4843	625.236	-44.6507	900.593	-61.836	848.937	-21.1052	933.802	34.3096	782.288	65.276	1071.53	-20.4195	946.922	25.1815	518.427	-33.0498	544.911	-1.19759	539.25	16.3975	610.133	-13.2257	470.728	39.243	555.958	8.97269	325.082	37.6844	554.371	6.70949	562.07	29.9188	688.174	69.2959	768.938	10.4466	718.183	7.7401	817.937	-0.481463	1093.93	52.4527	734.162	0.66207	812.993	61.302	1144.03
	901.148	16.6848	637.794	-41.1317	914.521	-60.5948	870.827	-30.0064	950.623	33.0297	800.464	72.8162	1075.2	-22.0299	961.962	37.5664	524.521	-36.3655	567.25	5.95635	540.107	4.74991	617.607	-18.8513	478.498	53.7593	564.01	8.64269	340.347	39.6951	545.437	2.48139	525.159	22.3062	697.934	46.3169	761.165	8.69631	715.107	11.0586	809.364	-1.41838	1108.36	62.2632	736.356	-2.16055	851.246	54.9905	1148.58
	941.087	15.9974	659.424	-37.5095	927.14	-60.7776	878.967	-31.271	965.718	29.8433	812.177	67.0431	1086.64	-15.3819	1011.96	35.7409	525.881	-32.368	572.634	-2.77861	561.435	11.9475	620.958	-13.8607	487.084	55.0435	560.976	12.8445	329.607	36.7639	564.658	-1.70204	524.372	22.0646	706.373	59.4882	770.251	8.18324	726.395	7.65106	818.202	-5.545	1117.29	57.7531	741.781	-5.00516	861.772	54.4481	1173.51
	935.638	17.4119	671.296	-49.1943	993.41	-50.0669	889.334	-35.9519	968.787	35.9281	817.394	68.7891	1101.47	-14.0892	1033.5	45.8829	527.721	-32.1662	584.919	-4.47802	571.983	9.78238	634.438	-16.7866	420.322	56.416	580.303	10.8586	339.056	31.4286	572.86	2.22346	532.058	24.7311	706.899	34.3885	780.808	23.2841	735.916	1.23315	828.594	-17.3315	1155.87	49.6016	761.788	-3.67977	864.94	60.5569	1185.12
	952.559	9.70216	691.032	-48.0178	1004.39	-61.3758	910.49	-40.7701	983.823	40.2905	838.834	65.4444	1134.4	-9.93392	1046.81	45.9069	545.604	-31.7061	591.652	-27.6308	589.994	6.86609	661.855	-11.4526	483.927	51.3249	589.809	1.31897	324.151	20.0396	591.579	9.36258	568.465	33.7891	717.618	38.0298	789.69	12.0026	751.875	9.6249	834.201	-24.9009	1165.31	46.85	782.77	-3.58679	875.258	64.1321	1206.27
	979.928	17.5798	702.033	-38.2718	1001.73	-54.3738	922.906	-41.2044	990.812	30.8246	840.07	70.0448	1135.55	-10.2871	1060.89	48.1866	549.889	-35.3255	594.242	-19.3742	604.185	-0.158421	672.247	-17.3954	489.384	50.1497	598.685	3.28717	329.492	15.3811	591.107	-2.5294	580.238	32.0615	729.662	31.2561	801.906	13.4492	766.384	1.50719	842.079	-13.5257	1200.75	36.9395	784.25	-1.45826	872.345	57.3608	1235.34
	997.722	15.2437	713.457	-44.3159	1026.49	-70.3681	934.936	-42.5819	1003.85	28.4926	858.228	69.3094	1148.64	-6.74788	1066.11	48.71	553.724	-39.0957	605.691	-26.2988	618.858	0.379501	693.014	-16.4405	493.1	53.8842	594.427	5.84399	336.751	10.3554	594.336	0.0117601	579.935	26.459	753.66	30.2429	809.344	22.1497	776.011	3.6353	842.234	-13.0432	1216.54	40.0954	794.509	-5.72796	896.526	57.8745	1271.29
	1005.78	30.7183	739.184	-45.3872	1031.39	-67.6334	959.198	-38.4393	1006.15	30.0611	874.261	64.8363	1186.98	-0.943219	1060.58	45.4885	565.995	-46.5423	627.379	-18.0798	627.411	-3.90213	688.793	-14.7174	541.401	45.6025	610.103	10.597	345.194	14.7584	603.9	-7.07778	592.638	31.8974	779.01	49.8832	815.755	17.7961	775.727	1.48744	850.26	-21.4789	1222.1	38.7898	803.337	-8.13444	905.917	60.7157	1283.51
	1016.03	15.9644	742.535	-44.1529	1056.67	-52.664	964.676	-51.0458	1015.42	30.8291	886.719	69.6774	1172.81	-1.81409	1098.42	41.7753	575.756	-34.5218	626.991	-6.37912	622.96	-12.5076	696.016	-20.1956	626.645	50.5313	634.742	11.2741	348.376	5.05283	612.822	-1.30659	594.924	28.167	784.71	18.2804	822.742	25.8969	794.242	-7.74314	855.62	-21.1203	1240.1	31.808	815.56	0.949188	912.148	57.6109	1301.64
	1028.7	15.6767	747.187	-45.317	1065.67	-46.4296	978.825	-36.404	1104.33	32.8609	888.466	67.011	1214.74	11.8821	1147.21	40.1466	582.214	-44.3835	624.461	-3.44837	641.081	-9.36829	697.572	-14.5397	629.322	59.9718	634.674	10.0232	338.966	1.23894	604.131	-1.74689	595.312	29.5924	812.539	24.9867	827.149	22.9032	802.4	-7.10643	879.569	-15.3092	1275.72	17.141	819.906	0.952366	914.548	60.9616	1316.35
	1031.34	27.9891	748.484	-45.7997	1069.12	-47.1777	1002.81	-38.4718	1105.45	34.7946	901.47	59.4469	1218.77	-1.33093	1157.5	44.7586	578.009	-34.6404	640.453	14.5763	658.566	-18.7296	704.312	-21.1613	627.851	52.692	653.684	5.66429	348.224	-6.38838	616.341	-7.2197	605.527	24.6891	819.106	30.1262	845.751	24.686	821.665	15.8659	877.389	-27.7191	1304.48	13.247	829.695	8.02187	931.375	65.7536	1335.31
	1049.71	20.6052	762.277	-43.5197	1080.65	-49.0087	1026.62	-46.0889	1114.53	33.5415	903.357	66.2161	1230.71	7.67299	1163.56	51.4832	615.998	-34.8492	656.239	4.10913	666.74	-11.3927	716.711	-18.0882	555.119	54.0076	662.481	1.83723	362.087	-6.90896	633.947	-12.5546	620.599	24.5678	821.24	31.1376	840.823	17.512	847.159	7.96568	906.711	-29.6629	1349.1	17.1341	834.638	17.2565	924.352	54.4021	1353.81
	1062.52	24.1837	767.172	-46.7895	1102.79	-44.4453	1033.49	-41.3152	1115.7	31.5372	931.641	67.1912	1230.61	20.3336	1163.98	49.7277	603.064	-25.6018	675.149	26.3868	672.79	-7.63728	738.708	-27.559	621.68	44.8819	667.52	13.0426	380.16	-6.45952	635.794	-15.8919	602.496	26.6837	843.943	34.227	872.399	32.2541	838.495	8.24854	926.625	-28.7447	1367.57	4.83701	845.183	19.9715	932.832	57.4071	1371.3
	1070.1	18.1585	756.874	-51.7564	1138.06	-45.9047	1057.14	-38.4309	1124.15	30.8948	946.509	65.1344	1236.31	14.8657	1195.88	37.1246	627.489	-26.9453	673.628	2.43366	685.741	-10.109	716.56	-30.6331	566.89	47.2726	683.008	5.14747	375.403	-19.0843	638.948	-19.4533	614.679	27.3737	859.227	29.5318	873.961	12.9385	854.308	2.00421	939.299	-41.0402	1366.58	2.60414	852.672	18.9146	945.212	51.4754	1391.91
	1084.77	20.6943	769.382	-49.739	1141.15	-45.3116	1073.59	-34.0125	1149.31	25.0217	957.662	61.2594	1268.28	29.496	1190.4	33.7724	622.869	-15.5119	693.875	17.0976	694.284	-8.06594	745.792	-19.1789	775.427	48.3613	689.042	1.99692	389.767	-23.7603	665.941	-31.4113	642.949	29.6566	871.568	31.4876	887.059	30.9027	870.526	3.4841	944.133	-26.1166	1384.5	10.3104	886.939	20.5935	952.154	51.8253	1421.2
	1201.71	26.6088	769.479	-32.2506	1164.77	-43.7308	1084.04	-32.9112	1143.29	24.5272	966.679	62.0618	1269.46	35.3158	1204.16	31.781	632.364	0.546058	704.732	14.092	718.163	-8.16506	747.494	-17.6832	573.413	45.243	697.483	5.86991	391.902	-30.4608	671.621	-20.8266	654.352	30.8804	878.451	24.0897	914.705	21.0739	878.723	-4.4089	958.15	-24.5904	1409.18	-3.14487	888.247	12.4521	988.477	56.012	1433.56
	1110.91	14.9974	773.813	-34.3484	1169.36	-42.1094	1104.95	-30.9977	1155.96	25.0519	991.102	60.6495	1264.9	34.6439	1208.34	28.9136	636.649	-8.41576	718.021	11.0286	724.355	-21.5688	757.778	-18.7642	658.341	53.0049	702.597	-8.48328	391.415	-34.9063	669.672	-25.142	670.174	29.5218	889.273	20.1088	884.798	32.3682	888.996	2.28627	970.084	-17.9876	1449.25	2.43446	906.606	15.2077	999.091	52.8311	1434.97
	1130.7	25.8712	783.403	-28.1701	1188.98	-43.4324	1107.08	-25.26	1177.25	24.4455	989.804	64.075	1300.48	50.8809	1212.63	24.6886	640.204	-5.56301	731.883	22.2869	730.474	-12.099	768.771	-21.432	728.775	61.3608	717.816	-5.94593	398.93	-35.172	676.587	-23.8632	662.502	27.4311	903.14	26.7468	935.046	28.6942	895.654	23.0322	973.508	-26.8784	1462.74	4.33133	903.303	10.6206	1007.51	51.1787	1458.87
	1164.24	20.5173	807.282	-32.3635	1202.61	-25.1545	1134.2	-33.9753	1183.56	16.815	1003.26	55.2593	1306.48	48.042	1211.72	18.7111	645.172	-12.8347	747.934	24.0652	740.476	-7.30886	775.765	-23.1928	665.602	64.1943	725.779	-0.90632	412.158	-29.6735	678.142	-32.35	665.126	25.1626	935.949	36.1739	940.974	22.294	913.178	0.716742	968.013	-23.6125	1475.8	-1.12738	939.511	7.65573	1026.82	48.8958	1472.85
	1171.33	31.0362	817.214	-31.7648	1202.92	-44.6122	1147.79	-29.3115	1237.83	21.8115	1006.01	54.9744	1298.38	61.8126	1223.97	18.1984	646.498	-14.0346	747.267	-0.622801	753.021	-14.1895	776.904	-26.3274	668.414	57.8184	741.433	-8.24888	410.348	-36.5479	683.147	-39.4089	670.715	29.3906	931.845	68.7206	951.471	26.8589	924.297	9.9872	974.39	-34.7256	1474.38	-8.74801	956.257	10.1429	1033.62	47.0822	1490.85
	1181.95	31.3765	830.146	-24.6371	1218.61	-34.52	1153.2	-25.2501	1256.6	17.1215	1021.15	51.0545	1310.49	47.0192	1226.91	5.09531	672.692	-5.93114	744.4	-6.10634	771.232	-11.2052	790.538	-20.8985	648.291	56.7732	731.175	-5.97251	419.788	-40.407	700.33	-41.1816	686.083	28.3785	933.701	55.107	963.822	32.8943	937.74	1.38165	979.185	-43.887	1496.53	8.69432	953.448	18.1475	1053.12	42.7719	1521.37
	1206.61	37.8932	842.308	-32.6343	1225.82	-33.666	1160.53	-29.072	1257.43	20.4143	1039.23	43.0727	1348.08	34.8577	1230.19	-11.3284	672.506	-4.92415	746.879	11.1083	787.281	-18.3747	797.86	-26.1612	692.853	56.4361	746.692	4.16983	431.522	-40.4609	710.26	-50.0746	685.259	26.4358	974.796	48.3403	961.499	18.0537	962.921	-4.16825	998.225	-40.4923	1511.17	-3.45085	960.265	16.0865	1071.08	48.5127	1543.16
	1207.09	29.2544	856.628	-32.6356	1243.04	-22.6672	1162.45	-17.1376	1284.07	24.6069	1041.69	49.0514	1325.57	29.8904	1299.2	-0.62826	664.002	-0.00317181	759.816	7.66596	799.398	-24.2254	824.353	-33.9828	736.673	59.6956	760.767	-2.24567	428.495	-46.5925	720.726	-49.5542	682.89	30.2256	980.813	30.4732	969.884	28.7854	972.757	10.7308	1004.57	-34.332	1520.52	-10.973	982.669	13.4773	1079.13	41.4143	1566.84
	1210.86	33.2753	853.127	-29.4319	1238.69	-12.6295	1174.12	-8.46146	1288.32	15.6094	1048.41	47.3219	1377.5	46.8856	1309.42	-10.358	677.445	1.76926	774.823	6.32328	821.201	-19.8511	827.488	-26.607	757.644	56.1285	759.706	-0.594617	436.017	-37.5171	724.921	-48.8975	688.024	30.7115	987.918	27.9788	977.149	20.4557	986.706	12.2216	1015.74	-40.9619	1538.45	-3.46728	990.646	22.3772	1089.62	37.6596	1576.87
	1237.97	34.8122	854.648	-26.5229	1283.18	-19.7458	1196.57	-15.8692	1292.81	17.0176	1061.72	47.2796	1383.36	40.4716	1325.21	-8.34705	677.103	7.05827	765.431	1.87762	840.808	-14.5252	846.846	-19.6232	775.431	56.3548	768.054	1.28399	433.182	-37.0658	730.388	-43.8891	729.421	31.6149	1001.23	51.8765	982.644	11.3643	999.924	8.12722	1022.15	-32.5009	1551.29	6.44906	987.934	27.8846	1102.5	41.9325	1583.45
	1248.69	35.9196	875.107	-26.7449	1289.31	-10.7739	1201.23	-9.14094	1309.49	25.5624	1065.4	44.5301	1392.77	24.1508	1332.5	-16.7303	681.632	8.5225	783.4	9.70596	852.727	-13.9777	852.429	-20.012	765.01	61.0942	780.005	0.772503	436.178	-47.3631	730.64	-38.1954	739.964	31.4724	1025.49	78.6414	998.369	21.5142	1011.75	-12.4794	1043.63	-45.3015	1559.4	-2.22473	989.86	35.9894	1103.99	32.634	1595.55
	1257.37	26.4141	890.729	-26.1132	1292.68	-19.7292	1216.59	8.73734	1303.67	13.0042	1073.82	39.3962	1404.17	39.5441	1352.95	-20.6297	687.458	4.09026	794.803	1.33273	851.089	-10.2446	862.815	-16.1754	774.479	58.0712	788.321	11.7983	446.231	-38.8737	737.049	-44.9792	742.595	39.4921	1027.76	83.9195	1021.09	-1.75327	1013.55	-4.84422	1058.94	-37.0115	1591.59	-1.82942	1006.58	33.538	1110.77	29.9448	1611.67
	1269.39	28.3847	889.629	-23.0682	1303.4	-18.2764	1232.68	10.8035	1319.25	13.9928	1084.85	49.7758	1481.05	36.7586	1361.9	-16.3858	692.503	14.948	809.365	4.43131	850.896	-21.0079	879.098	-19.7031	783.95	63.9866	793.965	8.94602	450.43	-42.3367	755.66	-33.9988	754.845	35.5698	1044.19	92.2827	1033.69	9.2699	1019.2	-8.87434	1058.88	-42.1095	1603.24	3.10188	1047.31	38.8488	1145.8	25.464	1637.02
	1363.91	34.5512	901.965	-12.6636	1335.02	-4.55655	1243.51	13.2995	1336.14	10.7679	1105.97	40.6011	1420.41	41.8111	1354.69	-20.5114	686.253	20.747	813.953	9.20521	870.663	-34.8128	898.761	-10.0952	777.103	64.3763	801.629	10.5061	460.313	-43.2929	762.713	-31.222	755.879	38.9545	1049.31	75.9075	1045.53	4.68174	1032.09	-11.9116	1061.57	-46.9192	1609.53	17.7255	1059.15	36.4014	1135.03	22.2131	1662.9
	1297.53	32.7515	918.999	-12.9038	1352.22	-10.2507	1241.02	10.4255	1383.37	2.58124	1108.62	40.4122	1431.22	46.5138	1369.37	-18.4684	690.694	18.4763	849.541	-4.11214	884.709	-45.7052	906.053	-18.6758	792.992	56.7111	806.037	10.0253	464.869	-39.7012	778.959	-35.7356	775.026	32.1225	1061.9	80.019	1061.9	-8.59605	1048.58	14.7404	1093.18	-32.6321	1634.72	13.1287	1058.75	36.3126	1179.1	11.5424	1674.75
	1327.71	35.073	943.547	-12.3907	1350.97	-14.2488	1266.84	7.11494	1398.55	2.22353	1116.57	40.7143	1429.02	57.3864	1361.07	-23.7345	699.176	22.9237	864.744	1.16649	903.848	-46.0669	914.342	-20.4934	795.672	66.1955	818.001	5.92835	472.934	-44.1139	801.251	-42.1305	793.318	41.1582	1060	47.055	1080.66	3.71288	1056.41	16.6759	1096.16	-24.7567	1651.42	20.3364	1070	35.3273	1178.45	17.6763	1698.82
	1338.33	37.521	953.482	-2.24412	1369.12	-9.97066	1277.74	12.4454	1422.4	3.17593	1122.37	40.3529	1448.43	49.2389	1380.85	-16.4529	707.292	18.0438	872.01	-12.042	918.49	-40.3978	922.933	-11.5658	812.067	55.0342	828.601	5.52756	466.424	-42.6868	787.538	-35.1772	769.497	37.434	1091.81	67.9644	1084.23	5.66015	1069.54	11.583	1117.36	-31.9718	1677.57	23.0122	1105.9	40.6871	1196.44	13.7039	1721.52
	1342.77	30.75	965.397	-2.32831	1389.72	-4.96763	1288.88	16.8432	1417.58	0.720329	1144.88	44.5758	1449.72	46.7378	1397.99	-25.3697	720.365	17.7026	882.4	-12.3926	947.448	-28.1511	923.647	-6.2012	820.862	58.1322	839.883	9.22419	483.962	-38.0528	798.544	-42.6682	803.512	37.726	1118.62	55.4746	1103.4	-8.46708	1070.55	8.95629	1118.82	-25.362	1698.07	31.3186	1106.19	44.9139	1214.84	4.92056	1733.66
	1349.77	29.8647	977.087	-5.57584	1402.78	-6.80365	1295.68	17.1673	1427.51	-5.33494	1147.7	36.1596	1509.27	54.999	1478.11	-26.9915	742.138	22.2159	894.802	-7.10879	960.752	-45.4765	945.041	-0.0511493	873.074	51.8871	843.037	2.8741	477.56	-31.4655	838.419	-41.651	799.98	45.6109	1122.47	53.711	1108.81	-12.4495	1101.16	19.5446	1130.05	-19.6602	1717.51	22.5939	1112.91	47.7585	1226.67	-7.19481	1756.88
	1365.15	26.7442	999.094	0.570853	1419.9	-2.24152	1301.8	18.5146	1441.63	-3.85101	1157.28	38.0035	1531.68	49.534	1468.75	-30.9457	755.981	24.3725	896.842	-6.44464	978.025	-42.3705	956.862	12.3303	861.248	50.1173	851.824	-1.87296	484.797	-28.6963	834.936	-48.8406	814.119	36.1893	1135.09	32.3471	1119.32	-15.422	1104.08	4.74615	1146.05	-36.7395	1733.26	28.3391	1121.07	55.8875	1246.56	-4.87908	1768.21
	1375.33	41.3914	1009.12	5.25683	1440.38	10.256	1319.89	9.61872	1449.2	5.31381	1162.6	45.45	1534.63	35.9611	1490.71	-30.7341	771.641	28.3308	912.679	-17.1345	992.891	-43.2872	968.931	19.0852	865.617	47.0751	862.845	-1.95024	481.627	-22.1169	848.178	-50.1472	814.05	41.2607	1156.76	52.3845	1128.32	-17.8169	1111.34	11.9485	1145.52	-42.5609	1756.44	38.5546	1133.59	64.1358	1246.69	-8.25082	1777.54
	1388.22	43.4593	1009.45	5.66463	1451.37	16.2421	1323.76	20.0344	1470.85	3.28097	1169.66	37.4761	1536.79	53.5227	1499.45	-28.1052	768.372	32.1822	927.404	-35.2888	1003.64	-39.9904	963.691	19.7337	921.934	55.4084	863.33	-3.79024	489.01	-30.2749	864.242	-42.7625	822.232	48.9322	1163.25	41.6968	1140.24	-19.2934	1136.17	10.0882	1146.04	-39.0028	1766.06	28.4529	1141.91	56.166	1255.73	-5.69753	1801.04
	1413.46	27.6515	1009.38	-5.76708	1469.38	11.5456	1318.67	26.6682	1476.23	2.14432	1180.97	39.6064	1551.31	37.2377	1515.28	-17.283	781.902	28.9736	929.446	-34.2712	1023.58	-44.7993	988.342	23.9318	922.999	50.3845	869.508	3.11074	480.708	-20.4233	850.983	-47.7298	829.33	49.3245	1168.54	60.1088	1150.32	-14.6762	1144.46	12.3621	1187.11	-31.9615	1778.32	27.7114	1147.56	68.8505	1262.65	-10.5573	1818.06
	1411.67	42.4032	1017.22	-5.45031	1485.49	3.67759	1337.69	27.954	1481.26	-5.99438	1195.77	51.7565	1561.17	34.3213	1532.02	-12.4348	792.569	31.8849	930.437	-25.9713	1029.76	-52.4021	1005.91	20.3995	931.629	54.5614	880.329	-6.82001	481.553	-14.5026	866.94	-47.9016	840.311	44.1962	1183.9	44.9959	1165.45	-2.66421	1164.98	5.77804	1194.88	-28.1341	1795.28	24.5413	1161.81	65.2219	1281.38	-13.5581	1851.31
	1431.43	33.1344	1026.06	8.36317	1493.35	11.6743	1348.66	32.1271	1488.17	-1.61915	1209.21	42.8284	1575.02	39.6743	1538.99	-16.7248	797.891	24.267	950.01	-30.5129	1037.99	-47.1019	1048.44	20.4513	927.832	45.7331	910.492	-12.5882	499.733	-3.84349	871.127	-45.3467	837.19	41.7867	1187.73	46.5426	1169.09	0.764049	1172.24	13.5523	1204.71	-38.1824	1799.56	24.0878	1203.11	64.3574	1296.65	-25.711	1854.57
	1445.18	21.062	1036.07	15.1326	1515.49	-1.18238	1357.26	26.5009	1504.83	-0.511787	1215.14	41.9397	1586.11	39.1916	1542.29	-20.3693	802.151	18.3441	950.502	-37.0632	1066.64	-55.2275	1033.82	21.1771	938.447	39.0881	925.172	-9.77775	497.387	-1.10844	878.953	-35.072	844.345	46.4175	1200.44	34.1339	1163.18	-14.5421	1176.45	13.8995	1215.48	-50.3544	1819.26	21.0288	1210.6	72.8544	1314.98	-31.3104	1874.97
	1442.71	38.9724	1032.33	18.0633	1521.29	-11.7931	1360.91	26.9293	1526.99	0.526396	1225.04	43.542	1592	37.7613	1583.31	-15.4399	810.16	17.667	952.749	-44.3814	1078.3	-46.6648	1057.18	23.7152	946.762	40.2686	932.134	-18.4358	499.344	0.160248	879.938	-34.2568	844.542	40.6703	1218.04	35.7957	1188.6	-24.6655	1196.43	-4.96117	1211.74	-45.2556	1825.32	30.2858	1226.68	69.8386	1331.95	-24.9823	1891.25
	1457.76	35.8116	1046.35	21.2803	1529.72	5.99655	1379.01	31.8357	1525.1	-0.627877	1228.78	31.9297	1599.89	32.8603	1626.61	-16.9326	818.192	22.7122	969.142	-29.7578	1091.34	-38.206	1056.52	12.6174	946.929	37.7957	943.132	-10.4221	510.269	6.99656	888.573	-40.9727	850.006	36.8166	1250.02	23.4949	1193.09	-18.1637	1203.14	11.9427	1225.96	-36.2765	1846.07	42.4428	1244.21	63.8744	1352.57	-25.5916	1902.77
	1477.14	32.6334	1066	23.344	1542.4	8.74006	1396.57	34.3934	1537.97	1.30074	1246.05	26.0145	1606.56	28.3995	1652.86	-11.9275	825.45	12.2717	985.75	-39.4173	1117.58	-35.1643	1069.48	19.9202	988.673	35.0886	948.231	-11.2715	512.366	3.6611	895.732	-35.385	882.628	43.0138	1262.26	29.5608	1197.69	-14.9462	1196.11	3.57025	1254.92	-51.0027	1855.76	49.4392	1266.13	74.0907	1345.75	-33.5554	1913.11
	1494.08	37.0819	1076.37	16.021	1550.58	17.459	1420.76	42.9423	1570.68	-1.12991	1249.51	31.9699	1614.15	34.162	1661.74	-7.78192	846.275	20.0345	997.372	-57.1226	1119.11	-45.3829	1066.7	35.8567	969.348	25.5501	948.577	-8.33029	507.14	4.95792	901.839	-21.922	901.492	49.2796	1273.02	25.7551	1207.6	-16.0749	1207.42	9.24615	1249.09	-32.1698	1875.72	52.3538	1267.62	69.9176	1346.22	-33.7574	1929.96
	1504.28	35.1165	1090.23	18.1545	1556.01	24.4409	1423.98	34.1992	1550.17	5.25132	1284.59	17.1995	1655.97	33.2897	1665.82	-13.1052	855.363	19.6079	1002.74	-60.7936	1110.71	-45.4258	1074.91	24.2518	1020.96	29.072	964.274	-13.2033	522.841	13.4199	913.772	-27.2733	899.59	48.44	1278.77	-1.7309	1213.98	-24.3656	1228.37	8.31879	1266.41	-29.2949	1889.18	41.2752	1267.52	73.5677	1356.77	-36.3447	1957.8
	1527.53	34.1866	1109.45	24.0824	1573.61	19.1023	1433.68	33.2918	1616.15	-0.146439	1289.96	18.2219	1673.66	39.7323	1673.66	-6.77723	861.749	16.674	1007.16	-51.6191	1125.03	-38.9918	1078.17	20.4385	1014.97	23.7085	977.788	-12.5969	513.079	23.3612	911.261	-26.1246	898.027	46.7972	1282.79	6.05788	1221.18	-14.9663	1215.13	-2.68538	1279.31	-28.4822	1914.29	51.62	1271.89	70.3008	1388.06	-35.2236	1955.92
	1537.72	32.5484	1119.54	32.9017	1600.91	24.3439	1435.06	27.907	1624.94	2.69082	1308.48	18.5472	1677.43	37.1169	1680.58	6.23668	869.81	15.7985	1040.61	-52.3743	1135.48	-40.9717	1078.31	23.0868	1027.48	15.8455	978.645	-15.5414	519.081	27.0072	915.807	-21.4005	910.23	45.2799	1289.25	-4.42557	1265.32	-24.1285	1240.07	5.84523	1283.94	-43.319	1924.55	62.2719	1277.24	77.6862	1381.27	-49.153	1990.68
	1544.97	36.5291	1139.93	37.9918	1621.33	17.967	1451.16	36.829	1634.98	1.08184	1319.19	10.7384	1683.75	55.3074	1694.43	5.83468	870.375	14.5369	1041.8	-39.2125	1139.49	-35.5066	1101.72	29.4331	1041.72	20.9322	979.966	-20.9349	536.284	20.8541	931.485	-23.3123	922.825	42.5725	1299.07	5.89308	1265.24	-32.5913	1253.11	-6.1757	1288.62	-36.2589	1934.44	56.7348	1284.5	68.4745	1402.59	-54.784	1994.01
	1545.16	35.6528	1163.67	31.8064	1648.33	10.706	1450.89	30.2701	1635.48	3.60571	1329.82	11.812	1700.62	46.8281	1706.97	5.58554	868.476	15.2754	1045.63	-35.1368	1145.71	-37.2759	1100.47	14.5862	1029.96	23.6494	987.099	-22.0144	536.056	33.8638	930.745	-17.1088	933.259	41.1276	1305.96	2.65251	1271.75	-26.4405	1247.05	1.90312	1310.02	-37.2514	1936.44	69.757	1297.56	65.7693	1413.75	-52.0126	2014.15
	1577.17	34.4479	1157.92	34.4342	1650.7	20.0737	1457.02	26.5368	1646.07	2.11264	1348.49	27.5013	1706.21	56.6761	1729.68	13.317	878.489	11.9314	1055.47	-41.6739	1161.77	-25.101	1107.83	29.5736	1084.19	16.4107	1008.68	-33.761	542.206	32.9668	939.662	-18.8584	950.187	40.6903	1318.25	-6.60168	1277.76	-27.2011	1269.57	-12.5789	1301.75	-39.8585	1946.89	60.5853	1299.13	64.9299	1413.86	-54.592	2046.28
	1589.57	33.9196	1180.67	27.3045	1663.28	27.7572	1474.09	23.9168	1658.72	-0.156256	1339.36	13.8089	1710.87	47.7949	1777.54	19.1877	880.269	13.2191	1062.38	-43.703	1179.26	-23.4575	1117.41	23.1681	1090.2	16.2357	1006.89	-28.5194	541.192	38.7864	955.919	-16.8006	938.155	47.0636	1336.07	-6.2879	1282.67	-29.2123	1276.94	-24.9782	1315.38	-20.6291	1970.89	61.2777	1315.3	72.1974	1452.14	-62.4221	2049.02
	1617.52	38.6288	1189.76	26.5344	1683.1	24.6049	1481.48	17.0467	1670.47	0.246564	1356.03	3.19989	1729.07	33.3639	1796.27	14.3343	889.759	16.2111	1065.45	-15.1656	1190.68	-16.0653	1118.03	8.0784	1102.52	15.6044	1022.69	-28.0132	557.684	47.6369	952.553	-15.401	959.472	43.9561	1340.83	-18.0624	1295.3	-47.7256	1289.97	-22.1353	1339.47	-31.6384	1976.71	70.261	1351.06	65.8387	1429.21	-53.6374	2053.08
	1612.6	33.9354	1200.18	31.177	1686.36	16.633	1489.9	16.3324	1674.73	-6.13047	1361.56	-3.79173	1744.75	16.041	1808.48	20.4277	901.725	13.1229	1077.27	-37.0806	1210.33	-26.2272	1141.95	13.4062	1114.49	13.3946	1026.32	-31.7159	559.036	43.8669	954.509	-1.02478	982.301	44.9527	1354.75	5.24727	1299.53	-37.0775	1303.86	-35.3737	1345.98	-34.4504	1991.19	68.3833	1368.22	59.6241	1480.52	-57.2216	2061.86
	1627.34	26.3806	1208.77	32.0783	1689.22	18.6393	1495.33	16.3226	1719.92	-1.11781	1380.54	9.06799	1764.37	12.5531	1823.9	23.0132	916.582	10.9717	1084.99	-24.0333	1218.67	0.433754	1138.79	24.3033	1113.13	4.74994	1043.45	-30.8319	553.102	38.0425	980.409	0.72894	977.415	50.1318	1363.92	-8.99471	1311.99	-39.809	1309.24	-9.20056	1357.1	-33.2589	1993.69	53.4761	1378.81	63.5543	1488.61	-61.083	2082.53
	1636.97	20.9548	1231.67	32.9144	1706.61	10.1004	1507.13	20.8707	1734.99	-4.16065	1390.05	7.30375	1810.36	4.66355	1829.29	24.8427	912.445	11.7332	1079.42	-21.6786	1234.64	-19.2994	1160.86	16.6281	1122.84	1.55118	1055.29	-40.6325	568.764	39.842	981.384	8.92501	990.684	52.1908	1376.6	-24.8524	1336.44	-32.5895	1313.15	-13.2533	1380.6	-29.7509	2017.36	64.9887	1373.07	59.2283	1498.67	-64.5079	2089.49
	1667.23	32.8674	1233.97	30.5923	1714.15	17.2705	1511.78	27.3205	1717.27	-5.72975	1400.63	14.6301	1830.53	-0.386039	1846.86	22.0679	943.269	8.59564	1097.35	-22.0397	1230.75	-10.7346	1153.35	9.49853	1145.2	-5.09443	1052.41	-38.0498	579.477	37.2024	998.025	2.37571	994.464	52.3029	1389	-12.7749	1352.04	-47.7072	1324.26	-8.60964	1371.52	-45.853	2025.7	81.6462	1390.15	72.6357	1508.79	-55.8933	2119.84
	1681.94	26.652	1241.9	36.1268	1722.69	12.1265	1511.79	24.3495	1746.08	-5.55139	1395.18	16.9907	1842.7	2.10155	1844.46	26.3787	922.859	2.83282	1098.5	-26.6126	1245.13	-18.9885	1160.64	6.14905	1181.12	-4.42449	1083.17	-42.0131	574.922	34.7661	1008.36	9.75694	1031.3	51.7272	1370.83	-36.4099	1371.3	-41.3623	1326.63	-12.9882	1394.66	-25.0042	2019.98	64.0482	1399.75	54.9446	1527.1	-66.542	2130.07
	1695.03	21.8401	1261.53	35.0606	1735.15	25.3647	1529.41	23.3689	1765.5	-6.04866	1403.39	6.98783	1860.5	9.61497	1874.75	27.8653	936.579	4.073	1105.71	-11.9145	1278.89	-26.0343	1159.93	15.0345	1185.79	-13.4311	1090.28	-39.0829	589.471	40.6852	1007.37	8.34667	1057.61	55.3495	1393.51	-9.91979	1362.53	-37.3445	1340.54	0.52846	1415.08	-28.4716	2047.13	70.529	1396.51	53.0256	1530.55	-62.0766	2132.37
	1699.79	23.7683	1270.86	25.2812	1731.96	17.4278	1548.25	28.1916	1771.98	-3.7427	1419.9	4.08034	1865.12	-1.37964	1879.21	33.4195	939.071	0.277427	1116.26	-11.1433	1281.98	-11.8703	1176.95	-4.0436	1195.04	-24.8789	1097.25	-34.797	594.397	49.2763	1024.14	4.91916	1051.49	43.1275	1435.69	-20.9942	1391.26	-38.742	1340.12	-6.71204	1412.7	-40.5017	2051.39	60.1558	1403.82	61.6062	1541.79	-61.9058	2154.26
	1720.01	25.2795	1282.09	18.0038	1777.4	7.92832	1535.19	27.517	1785.68	-7.31086	1434.14	5.76805	1889.68	-5.63928	1887	37.2018	936.485	-6.13085	1133.67	-18.5662	1290.48	-12.446	1186.9	17.2372	1194.83	-21.8836	1114.13	-31.9277	586.244	51.2855	1029.78	14.4304	1064.64	60.2878	1439.1	-50.0824	1384.6	-51.067	1348.08	-6.43217	1432.38	-26.2107	2099.09	76.7935	1402.96	52.7702	1544.05	-61.9069	2163.24
	1734.61	21.6127	1274.31	26.57	1781.28	10.115	1545.54	17.9433	1801.24	-10.1738	1437.92	7.31181	1896.06	6.61803	1907.82	51.9086	950.859	2.18437	1151.06	-10.2041	1309.12	-11.8632	1213.01	3.08901	1204.51	-18.3678	1123.82	-33.9285	601.053	46.855	1035.22	10.741	1076.51	42.1439	1443.59	-26.8424	1382.35	-36.7651	1359.81	-11.1953	1437.5	-25.104	2106.13	81.0803	1407.29	46.1241	1548.18	-53.4828	2184.78
	1748.43	21.9511	1300.09	24.7087	1809.86	11.2194	1533.13	22.5171	1798.03	-6.05858	1443.96	12.2167	1910.81	-4.50122	1963.14	46.6325	963.971	0.0456978	1152.71	-6.84109	1323.12	5.54832	1208.04	-0.489522	1261.67	-19.4778	1122.52	-38.6996	594.989	41.2544	1049.97	18.8078	1079.94	56.7617	1442.57	-18.4674	1409.39	-44.6044	1366.52	-22.3043	1454.37	-13.441	2128.05	85.5591	1418.15	54.4857	1565.38	-57.9869	2214.41
	1765.94	21.0712	1305	17.0206	1823.57	6.18731	1565.05	16.8867	1825.38	-4.7272	1460.54	14.9074	1930.2	-11.106	1959.48	44.1421	970.916	-7.50918	1161.36	-9.36947	1327.49	-28.9066	1216.29	-3.4406	1269.99	-19.4593	1143.15	-41.3491	601.01	42.7662	1051.75	19.1251	1081.31	47.3634	1462.73	0.381444	1425.17	-36.7585	1370.2	-31.6175	1470.53	-13.5514	2129.47	85.1614	1431.97	48.71	1555.96	-59.3977	2208.95
	1781.19	14.8858	1334.17	17.1018	1844.42	1.49276	1560.95	16.6182	1848.56	-7.60832	1482.99	16.2076	1931.03	-19.9825	1966.51	43.7179	993.793	-15.1709	1164.22	17.5109	1351.8	-19.2493	1253.86	-1.93586	1281.96	-33.7946	1158.54	-32.9792	598.301	31.5501	1054.12	27.4663	1106.89	49.1916	1470.7	-9.76092	1435.5	-38.4343	1373.93	-31.9305	1480.21	-0.938107	2156.26	72.8644	1454.22	47.8625	1575.98	-58.9302	2225.75
	1802	28.656	1340.65	11.4746	1849.24	7.30782	1565.12	18.387	1838.85	-6.97033	1487.96	12.0408	1983.16	-17.14	1989.03	50.1547	989.556	-16.9537	1169.58	8.95166	1346.65	2.22556	1259.28	-16.4237	1290.64	-34.1593	1162.22	-32.4011	596.734	36.509	1070.08	19.5331	1092.57	48.8776	1483.69	-24.8388	1446.17	-36.0927	1385.09	-43.2183	1497.68	10.9111	2165.42	78.2143	1456.78	43.7211	1583.77	-61.2632	2248.16
	1825.44	31.2624	1358.59	20.5419	1867.37	16.2202	1570.61	10.0864	1854.76	-5.32711	1501.71	-3.80023	1961.85	-16.7133	1997.19	49.8354	986.702	-14.9907	1189.15	13.6932	1366.14	-5.57755	1243.27	-3.51145	1295.01	-32.7698	1168.11	-41.8147	607.075	42.6164	1077.23	35.4218	1128.16	52.5712	1496.86	-15.6253	1459.67	-40.4152	1393.91	-38.1233	1499.46	10.5177	2173.55	76.5669	1463	36.1952	1584.08	-58.29	2257.66
	1846.85	31.2647	1349.65	8.94925	1882.01	11.2645	1583.87	9.4797	1887.31	-8.70548	1521.07	1.85028	2009.52	-19.8435	2004.82	50.5963	1004.85	-11.2512	1197.44	12.6692	1367.33	-27.7833	1262.26	-7.78799	1295.05	-36.414	1165.23	-39.1431	614.237	35.3802	1076.58	47.5555	1130.54	49.6872	1503.43	-49.1515	1462.3	-37.4509	1416.77	-24.1405	1497.08	17.2435	2177.26	91.4819	1468.12	36.7876	1622.65	-48.254	2271.18
	1857.62	34.7923	1374.78	9.2712	1914.06	7.09524	1586.72	5.1966	1882.26	-7.03515	1525.29	12.4747	2012.76	-11.3714	2014.45	51.5665	1002.55	-22.7019	1212.33	-4.18443	1377.44	-33.7869	1287.63	-25.7631	1310.18	-35.1175	1181.84	-41.2949	618.858	39.4772	1086.02	42.4143	1134.56	51.4295	1523.87	-45.5061	1475.52	-36.3826	1417.69	-36.1315	1493.4	11.8818	2186.83	80.9122	1480.16	30.2292	1627.19	-48.6364	2286.96
	1874.3	29.3852	1382.1	4.16155	1935.34	12.5152	1602.48	-3.14422	1895.36	-7.87259	1540.48	5.09067	2024.61	-8.85938	2026.58	50.2963	1007.92	-29.7286	1210.28	-4.62075	1387.56	-14.9811	1281.75	-24.531	1338.32	-32.6456	1186.93	-40.7365	618.832	38.4962	1087.33	41.3656	1136.41	58.4752	1540.38	-59.4062	1482.49	-45.383	1431.29	-44.2919	1531.25	2.93794	2187.87	86.2099	1466.79	25.2722	1639.79	-49.8535	2309.6
	1885.13	18.9631	1391	9.40507	1960.01	20.0466	1615.34	-2.46953	1909.68	-9.23313	1551.86	0.98784	2031.3	-21.7937	2108.1	41.7485	1010.21	-32.3736	1219.9	1.43585	1400.77	-18.4747	1305.31	-32.1417	1329.63	-40.7696	1207.17	-38.1719	616.723	42.1534	1096.94	42.7833	1140.01	55.3124	1561.36	-63.3393	1508.84	-56.0273	1448.14	-50.5331	1522.02	4.61725	2225.26	96.0648	1488.67	31.451	1646.94	-48.1904	2328.68
	1901.25	28.4431	1402.89	1.65232	1968.53	7.07381	1617.97	-9.83845	1921.31	-9.90133	1576.97	17.4924	2029.49	-13.8823	2096.12	44.4084	1015.27	-37.4434	1228.03	-7.80908	1412.08	-2.89617	1319.44	-14.1047	1325	-37.3575	1206.03	-34.2604	618.658	33.545	1091.97	47.6558	1157.85	56.0976	1577.6	-78.222	1502.53	-45.2403	1467.36	-46.1051	1533.36	1.54846	2267.91	78.3651	1494.72	28.8227	1663.37	-47.6789	2362.58
	1919.42	18.9489	1407.12	5.70859	1976.21	6.73599	1629.48	-9.01229	1925.76	-7.76692	1587.86	10.6355	2066.65	-8.64317	2125.22	42.1383	1015.32	-38.5177	1225.85	-10.6121	1428.48	-7.76246	1326.98	-17.8407	1322.89	-44.3815	1221.63	-40.2108	631.342	32.2529	1103.16	49.7091	1157.04	60.6837	1565.52	-48.8797	1523.06	-57.9513	1460.94	-24.0383	1546.67	2.36762	2282.43	75.8626	1530.2	24.2848	1683.66	-44.0689	2387.64
	1949.6	23.1696	1423.9	1.02111	1983.71	-6.63611	1653.01	-13.6358	1928.82	-6.61298	1604	10.091	2083.29	-18.1441	2133.17	48.0882	1017.19	-43.9884	1249.26	-2.34466	1447.64	-7.79665	1329.66	-20.5383	1355.09	-46.4155	1226.89	-32.4275	635.283	27.0559	1110.17	57.9166	1159.54	38.5112	1602.4	-53.0184	1554.26	-55.2761	1471.31	-27.7856	1571.72	19.4193	2294.51	67.4825	1537.57	25.3787	1692.2	-34.4588	2396.26
	1947.34	27.99	1442.75	2.80865	1995.05	0.967456	1667.02	-15.8599	1943.04	-5.68885	1620.53	11.6749	2129.19	-18.1016	2151.64	47.0642	1008.72	-48.6249	1256.8	4.30662	1464.14	3.45373	1353.88	-28.1216	1397.65	-43.8847	1228.48	-33.1287	636.091	24.6156	1119.64	52.1544	1167.9	57.1106	1610.74	-69.6811	1549.19	-52.5249	1480.99	-38.3749	1581.81	12.0117	2303.91	69.5348	1546.97	22.2863	1699.83	-44.5497	2399.86
	1960.29	24.1345	1442.12	7.41658	2020.14	-4.73644	1687.2	-25.1976	1951.69	-3.95958	1626.19	7.65086	2125.93	-34.9203	2160.98	52.3887	1016.06	-40.5799	1247.13	2.76816	1467.32	-7.4215	1357.92	-17.0828	1399.6	-41.2357	1237.77	-36.4806	635.158	31.1683	1118	52.7971	1215.28	57.0056	1608.54	-67.9143	1564.09	-44.3235	1496.09	-42.2008	1584.03	28.1817	2299.72	65.7546	1547.21	11.4464	1720.47	-38.1284	2422.34
	1961.21	24.3411	1473.9	-5.84008	2029	-5.67827	1683.99	-26.4797	1950.9	0.523552	1632.29	3.30248	2165.04	-38.9581	2173.71	45.181	1017.85	-43.1179	1261.44	3.58399	1477.45	6.49329	1380	-17.5728	1427.54	-42.6075	1251.61	-27.3177	631.989	28.2541	1152.07	53.9159	1222.05	55.2302	1613.4	-73.5432	1583.66	-52.8097	1504.63	-54.7362	1596.85	18.9516	2306.79	67.0065	1563.17	0.677186	1728.66	-32.5126	2423.87
	1969.07	30.5078	1474.93	-6.35934	2041.43	-9.5486	1682.11	-34.5974	1993.78	-13.3147	1656.78	13.0293	2122.03	-44.3448	2184.94	47.2288	1026.8	-32.7194	1266.68	1.02132	1486.66	-2.26496	1383.69	-17.2845	1419.56	-42.1732	1259.81	-30.0135	644.248	30.381	1158.76	54.0317	1222.78	55.1972	1628.22	-48.3299	1590.65	-57.1858	1509.49	-52.7941	1613.92	3.17761	2323.06	56.2271	1585.02	-19.0745	1733.5	-30.1325	2454.12
	1999.04	20.5315	1488.51	-2.99097	2070.51	-0.274328	1694.16	-32.867	1981.39	-12.4328	1662.83	12.645	2185.55	-15.4773	2245.34	50.6632	1028	-30.2209	1276.66	-12.3643	1505.33	8.68024	1389.82	-16.1477	1432.85	-33.5946	1264.73	-28.4661	666.133	17.6364	1163.84	61.9362	1230.02	62.1296	1625.99	-41.5295	1597.74	-67.1322	1527.36	-58.4731	1617.19	6.80586	2394.62	42.9519	1576.62	-25.0997	1754.7	-32.0089	2469.19
	2012.79	23.526	1501.29	-14.5173	2069.89	-3.38806	1700.95	-30.2706	1995.97	-6.15751	1675.01	7.19413	2196.34	3.49866	2259.3	33.831	1035.69	-37.0961	1279.1	2.99542	1499.57	5.10379	1394.64	-7.83189	1444.77	-41.4379	1263.44	-26.2027	665.126	17.6829	1168.18	47.3859	1243.05	66.319	1639.89	-26.1607	1595.32	-64.5499	1525.86	-57.5931	1602.14	5.24685	2402.17	27.3377	1592.99	-28.7678	1794.66	-24.952	2478.6
	2030.85	18.8539	1515.56	-19.9247	2094.5	1.9727	1700.75	-30.9607	2004.19	-4.66753	1691.73	8.0991	2206.12	18.2289	2258.99	37.8702	1022.56	-41.7121	1289.88	2.024	1511.52	16.3339	1419.21	-15.6888	1474.72	-28.9627	1277.07	-27.1516	668.561	18.5447	1184.09	54.4261	1253.29	59.2708	1646.68	-24.2616	1611.35	-71.85	1534.09	-59.5189	1631.39	12.4449	2411.7	25.8498	1608.63	-28.6877	1794.9	-14.5095	2511.88
	2033.55	17.6915	1525.09	-20.036	2104.01	-3.38122	1711.07	-27.5786	2034.96	-3.51623	1702.43	-1.2847	2211.7	4.4317	2291.3	24.8922	1033.1	-39.9106	1283.35	17.4118	1524.01	14.5508	1412.94	-13.1408	1467.55	-32.7925	1286.62	-21.4496	674.369	28.9761	1191.95	50.7906	1281.55	56.3725	1651.64	-35.7677	1604.87	-55.5439	1534.16	-53.0995	1645.07	5.94731	2415.26	44.9216	1609.9	-27.0487	1802.72	-14.4622	2525.01
	2040.69	22.445	1534.65	-22.6667	2120.82	-6.54663	1723.46	-36.9494	2010.54	-12.987	1727.7	0.549387	2226.54	1.50442	2299.76	18.753	1032.44	-38.9185	1297.4	11.5901	1525.97	27.0513	1451.11	-23.8769	1495.74	-19.425	1310.87	-21.4555	669.87	33.6606	1205.14	57.188	1270.87	62.5711	1658.18	-22.4922	1616.2	-69.0875	1544.99	-57.3616	1652.28	11.4084	2445.13	37.1737	1626.11	-30.4526	1813.99	-17.035	2528.38
	2040.82	22.3004	1532.02	-22.0065	2135.04	-34.1461	1750.51	-37.6438	2023.69	-15.396	1742.56	0.024177	2223.04	3.93152	2316.21	10.8134	1038.88	-41.667	1311.16	24.0352	1530.56	18.4453	1462.3	-16.3519	1488.93	-28.0222	1322.03	-19.3231	673.072	10.4065	1198.73	55.1781	1288.46	61.412	1661.33	-35.0182	1626.41	-38.3796	1556.67	-39.4935	1661.09	20.3576	2571.23	11.7977	1631.04	-36.8354	1823.95	-15.8269	2552.74
	2066.07	15.7927	1538.93	-24.8633	2147.25	-35.9056	1767.2	-25.3391	2046.95	-10.0885	1774.49	-0.208703	2242.38	4.73942	2320.12	9.81389	1039.85	-34.3801	1320.97	16.7894	1538.96	20.4579	1461.86	-17.2998	1501.95	-29.9903	1345.97	-23.5152	674.829	11.476	1210.02	58.0556	1291.15	59.1273	1673.04	-27.8287	1629.32	-70.4838	1564.16	-53.0944	1683.4	9.12238	2589.54	10.6176	1633.98	-37.2638	1833.16	-6.41873	2566.24
	2073.37	20.6135	1562.1	-25.6658	2163.4	-35.829	1758.07	-34.2999	2054.27	-13.1899	1764.9	-2.8217	2244.71	20.7807	2332.68	-3.35158	1047.09	-32.1756	1317.32	-2.54926	1537.1	25.7136	1472.92	-9.04496	1514.67	-14.9874	1359.75	-23.0481	691.231	7.89293	1215.37	68.9596	1295.55	56.8439	1673.82	-9.47151	1648.44	-59.8179	1583.72	-32.3288	1674.2	12.1906	2620.95	13.2102	1646	-41.4794	1842.99	-10.4614	2567.25
	2086.83	15.4319	1565.49	-30.9466	2179.13	-46.2661	1794.17	-43.6939	2048.2	-12.4081	1782.44	5.42068	2267.73	10.674	2331.14	5.58802	1038.86	-24.9739	1317.25	6.04125	1545	17.0595	1489.44	-10.5256	1514.69	-10.1361	1344.92	-23.1039	688.19	3.11303	1217.64	64.0322	1308.74	53.5317	1686.28	-10.9064	1669.07	-51.9364	1581.24	-51.699	1691.41	18.2151	2619.75	10.2586	1650.59	-51.7014	1859.19	1.3788	2575.97
	2101.42	13.344	1578.3	-36.5936	2188.35	-52.2359	1791.52	-38.6811	2076.63	-16.2355	1796.77	2.00403	2268.03	2.1472	2342.72	15.9724	1058.02	-33.8155	1338.4	3.03527	1562.89	52.202	1500.52	4.28885	1521.35	-2.96704	1357.67	-18.7145	703.071	-2.59565	1230.53	59.2979	1310.53	70.4288	1697.7	-20.9534	1679.82	-38.915	1593.97	-41.6184	1694.07	14.0512	2642.67	11.7334	1648.27	-54.1313	1869	6.99431	2589.59
	2118.7	16.6689	1582.29	-35.7455	2203.84	-50.3774	1784.51	-37.1297	2081.15	-13.1589	1803.89	-1.62346	2277.81	2.37324	2393.91	25.6988	1057.06	-27.7558	1331.66	2.27767	1567.99	52.9074	1525.17	-8.27351	1534.61	-9.21595	1375.68	-22.8027	708.396	-1.50959	1242.77	60.4763	1308.54	62.2239	1709.25	-13.471	1705.16	-47.4334	1614.99	-38.5319	1730.53	15.2958	2643.66	17.7031	1675.38	-56.994	1881.97	5.99783	2597.88
	2134.79	15.1952	1583.63	-35.2954	2211.54	-57.3861	1808.27	-37.1303	2086.71	-1.1954	1812.28	10.914	2286.86	-12.6592	2368.87	6.09467	1039.51	-26.6183	1356.96	2.93846	1550.05	35.6192	1531.71	-5.25697	1543.24	0.847666	1375.18	-34.6285	711.26	-9.53613	1238.17	55.8787	1327.35	61.6737	1744.45	15.0878	1725.93	-52.893	1627.94	-45.1317	1744.46	19.062	2657.73	11.0585	1674.25	-51.7326	1893.75	7.9119	2617.51
	2148.99	12.0026	1590.09	-45.5475	2228.68	-44.984	1815.76	-45.8212	2091.8	-13.1159	1825.89	6.16183	2289.81	7.4706	2428.77	7.22906	1055.37	-31.4091	1368.48	4.85122	1554.73	28.4838	1537.03	1.35733	1587.79	-4.93753	1389.02	-21.5472	705.056	-14.9247	1242.6	55.8101	1370.67	66.0261	1735.7	3.33952	1729.4	-42.256	1629.16	-34.7501	1743.21	24.3503	2669.91	5.4554	1691.42	-55.8792	1903.94	19.049	2634.74
	2171.62	16.8966	1594.85	-40.7111	2249.06	-42.6324	1816.82	-43.1203	2098.37	-11.468	1833.42	4.8948	2347.68	4.58545	2434.89	2.61675	1051.12	-29.8576	1372.39	-0.24441	1532.08	14.5035	1551.98	3.68507	1608.45	4.13261	1400.75	-21.8858	713	-22.7922	1282.24	53.6745	1341.07	59.0299	1769.25	10.1791	1739.51	-70.5482	1640.82	-51.3522	1756.5	17.9349	2679.02	1.519	1701.81	-61.5393	1935.04	23.3704	2657.6
	2173.86	13.3833	1599.03	-47.0432	2268.59	-59.1213	1813.01	-46.4139	2114.55	-4.63969	1862.89	14.0868	2357.85	-0.423956	2444.97	-1.23498	1061.64	-25.3547	1381.99	-1.37188	1531.38	17.7252	1538.77	14.8292	1611.58	-2.91538	1407.19	-18.6078	740.247	-22.0864	1270.22	54.5225	1375.59	54.1978	1787.41	22.3434	1746.2	-50.0878	1652.19	-52.5359	1769.92	17.8038	2751.8	-18.9411	1719.64	-74.0072	1943.02	26.1879	2677.54
	2187.82	11.7243	1613.48	-57.5855	2275.14	-54.9596	1815.11	-38.6641	2128.68	-4.69488	1869.14	11.5561	2374.38	24.1369	2446.27	5.52135	1051.05	-18.2154	1382.75	6.80629	1547.98	29.3195	1537.89	15.6261	1629.27	-0.875285	1418.28	-15.6731	736.895	-22.0657	1294.06	54.6721	1384.3	70.5467	1773.17	37.2378	1747.79	-45.9339	1642.84	-51.1212	1776.11	8.18629	2773.51	-7.6798	1724.07	-65.0434	1949.81	40.5604	2695.41
	2196.57	14.6193	1634.61	-48.9351	2283.58	-50.6433	1816.92	-36.0131	2144.83	-13.3549	1881.18	8.0452	2383.9	10.7742	2458.83	7.66713	1056.49	-21.7957	1391.77	2.33501	1552.23	18.6143	1551.77	23.3539	1632.7	9.61455	1423.66	-20.7297	742.719	-26.5187	1285.29	52.9433	1389.34	59.4088	1792.72	30.8521	1755.84	-48.0808	1661.52	-61.4206	1784.12	25.1322	2785.99	-10.7796	1723.81	-68.5592	1977.22	41.8129	2711.56
	2201.89	10.037	1633.46	-52.7389	2294.43	-52.3109	1833.89	-41.9645	2163.62	-3.46076	1884.7	-3.36388	2394.05	14.0923	2480.48	-3.8442	1080.56	-14.9324	1399.94	-13.3202	1565.04	28.4089	1566.15	28.8179	1658.64	9.89981	1432.63	-28.4776	736.385	-35.4793	1304.27	48.4249	1397.31	63.5353	1801.1	28.69	1763.42	-48.849	1668.2	-56.2047	1795.22	24.9396	2784.92	-0.916206	1746.6	-66.0514	1968.17	33.4065	2735.9
	2194.41	11.5516	1648.02	-54.6958	2301.68	-49.36	1838.88	-45.6521	2155.47	-4.49161	1906.1	3.54885	2408.83	29.8482	2519.06	-20.745	1095.71	-7.44974	1407.95	-15.3689	1570.89	4.29487	1579.09	43.3853	1649.15	16.7606	1431.73	-32.2154	741.239	-28.2695	1308.71	50.2103	1400.36	56.4271	1819.23	39.939	1769.27	-49.6326	1693.03	-52.0999	1800.35	20.4624	2782.67	-16.662	1767.75	-70.5906	1971.29	26.8547	2738.48
	2217.01	20.8518	1654.07	-51.9067	2316.25	-44.3565	1871.03	-37.6094	2171.7	-8.12904	1920.2	8.93949	2414.14	14.0224	2523.76	-19.319	1068.84	-4.28436	1409.54	-10.4452	1563.92	-9.87026	1579.95	34.4832	1666.21	19.4809	1445.16	-21.6423	749.748	-34.5074	1319.24	41.9195	1427.82	59.8081	1822.18	54.4015	1776.13	-32.8037	1705.86	-57.0252	1794.54	10.4976	2790.07	-3.05663	1765.3	-73.0788	1983.73	30.195	2753.99
	2228.42	12.8184	1675.67	-62.2784	2323.06	-47.3562	1865.41	-41.9276	2193.6	-2.63922	1939.1	19.363	2406.32	26.5096	2600.06	-21.8834	1085.35	-16.1401	1416.55	-31.8672	1560.74	-25.1675	1581.98	39.027	1656.57	21.6744	1447.9	-19.5421	790.238	-35.9537	1338.28	52.8487	1430.73	55.1025	1835.39	39.414	1778	-38.0785	1705.8	-54.2409	1809.09	24.2389	2819.25	-15.1483	1779.24	-64.0062	2003.62	22.6853	2778.04
	2235.1	10.102	1691.35	-55.0386	2336.84	-46.9917	1877.48	-39.9191	2199.36	-10.6463	1956.71	10.6965	2413.74	38.3548	2608.81	-10.4844	1113.44	0.984329	1415.02	-40.9998	1567.1	-7.30299	1583.71	38.6618	1707.51	29.4211	1457.84	-23.6465	772.494	-42.4784	1337.01	49.1205	1445.68	55.056	1831.43	50.1635	1795.89	-49.4658	1702.7	-43.7669	1842.95	23.6058	2858.46	-17.1001	1789.75	-67.9098	2017.59	33.1735	2797.15
	2257.54	6.37101	1690.83	-50.8071	2357.56	-48.8805	1881.44	-39.6353	2191.09	-5.2839	1956.89	4.78165	2436.56	47.7806	2607.73	-15.7051	1129.31	10.5794	1421.69	-43.7815	1560.51	-11.2422	1591.7	30.5929	1734.4	31.1326	1481.72	-31.2035	767.316	-40.6203	1345.52	38.5034	1450.59	56.2966	1840.94	68.0293	1798.94	-21.9121	1716.88	-43.2518	1852.83	12.632	2870.08	-16.4535	1815.99	-59.1121	2021.83	36.8025	2798.16
	2265.58	1.00577	1705.72	-54.8858	2363.35	-49.848	1887.38	-43.8727	2224.94	-9.44771	1963.66	7.67806	2447.71	38.2809	2626.82	-15.9605	1136.38	7.06969	1428.48	-45.4193	1590.53	-8.84183	1606.54	33.5332	1732.51	30.4327	1490.87	-24.5611	781.373	-44.1646	1349.98	43.2691	1461.13	50.4499	1879.74	53.7972	1825.06	-40.468	1729.44	-34.0776	1828.23	23.3978	2883	-35.0994	1820.38	-63.4309	2035.58	44.1088	2819.43
	2279.85	5.56504	1716.09	-52.3488	2361	-42.2845	1895.77	-37.3848	2219.83	-9.57426	1969.22	4.60068	2492.11	45.6411	2642.08	-20.537	1144.72	2.33924	1420.2	-27.4556	1596.03	-5.64439	1640.37	29.3189	1742.19	37.5975	1507.66	-37.9543	782.071	-46.9817	1356.7	37.3234	1470.08	51.5936	1889.54	50.4446	1827.01	-30.9521	1745.83	-27.852	1866.16	18.7807	2892.39	-9.10993	1834.39	-66.5649	2043.94	40.3538	2838.54
	2298.18	7.8023	1723.79	-56.8762	2380.88	-48.8906	1908.06	-39.0894	2223.86	-7.38437	1969.8	10.3685	2508.36	36.256	2647.96	-20.9915	1151.27	-3.23732	1420.57	-43.7095	1599.61	18.0815	1641.56	31.3003	1749.09	35.2637	1514.72	-28.4978	792.431	-41.348	1353.19	37.719	1470.85	48.8256	1882.26	36.3411	1869.75	-42.0188	1753.43	-18.7643	1870.43	17.3692	2899.3	-19.4551	1839.98	-66.9318	2061.13	39.6383	2871.89
	2312.82	2.40521	1737.27	-55.4389	2391.57	-43.3711	1919.18	-26.8331	2237.84	-4.42655	1988.96	0.68806	2518.19	43.3021	2670.72	-28.0925	1164.79	0.866169	1421.51	-34.905	1602.69	1.97574	1678.04	38.4643	1760.89	40.0603	1522.61	-20.483	803.257	-38.9398	1356.12	34.4068	1525.66	52.6493	1903.93	39.3749	1880.42	-34.4315	1768.13	-7.95353	1896.36	26.2101	2900.9	-12.2771	1845.29	-57.5841	2087.75	40.4486	2883.15
	2319.68	9.10585	1736.49	-53.6493	2397.41	-44.7017	1940.36	-39.3692	2243.46	-3.52912	1988.5	0.480497	2519.41	32.8557	2713.29	-22.9247	1168.16	5.22903	1431.33	-17.6188	1603.39	1.78074	1684.33	26.1875	1777.18	40.914	1531.24	-18.9889	795.2	-44.5319	1360.34	25.7088	1519.44	49.0184	1920.75	50.3775	1883.86	-36.8947	1774.26	-8.31192	1897.16	20.1483	2920.48	-5.24581	1849.17	-55.0752	2098.38	46.4101	2907.55
	2341.59	6.33741	1747.33	-51.0522	2427.43	-51.7236	1942.76	-33.7042	2243.94	-9.10774	1994.09	-11.5953	2519.6	43.1582	2733.92	-16.0454	1170.49	18.3301	1437.85	-24.4854	1624.2	-0.746742	1699.77	15.0913	1800.31	43.9982	1536.08	-23.2337	796.879	-39.6349	1367.91	23.2043	1525.37	60.5596	1920.97	58.9845	1901.69	-33.7632	1790.38	-1.86306	1903.39	15.6656	2948.6	-8.41147	1868.75	-67.6449	2094.92	46.598	2922.99
	2344.93	7.25465	1769.46	-54.6126	2435.64	-48.4378	1952.34	-22.2252	2244.38	-5.82328	2005.02	0.962279	2543.32	34.0417	2736.77	-24.1259	1174.65	20.0016	1449.18	-29.3217	1612.52	6.85332	1712.07	22.0536	1820.68	49.3567	1542.45	-17.6885	824.216	-34.0177	1379.56	22.7422	1536.08	47.6561	1926.37	63.1059	1909.35	-30.5864	1801.38	4.66039	1923.21	20.9147	2944.43	3.10594	1863.14	-68.7254	2124.01	50.9184	2933.41
	2461.89	0.711948	1772.86	-51.8346	2423.92	-47.1244	1954.04	-12.7375	2257.04	-3.26756	2034.62	-2.19169	2554.37	33.3521	2751.26	-20.9045	1180.56	21.4204	1444.14	-38.535	1610.5	6.15424	1713.19	33.5187	1829.01	42.9404	1538.36	-20.1326	822.908	-30.6639	1388.96	12.7592	1541.54	52.276	1942.08	42.1323	1917.4	-24.4316	1814.56	-10.0928	1914.52	15.5558	2970.82	-5.22131	1890.56	-74.2265	2140.85	48.7128	2933.78
	2365.48	9.62439	1805.94	-45.0465	2446.66	-52.4291	1959.3	-18.558	2250.64	-5.56992	2052.19	-2.09476	2561.89	47.8982	2757.42	-20.737	1185.5	25.9421	1458.7	-22.5863	1605.91	2.0745	1730.6	42.0707	1869.11	51.4245	1557.87	-25.3818	847.372	-26.3442	1398.97	13.2393	1552.09	47.8734	1943.84	55.4234	1929.28	-54.3785	1813.23	-3.58327	1947.63	16.2573	2972.82	-5.28108	1909.83	-78.2666	2147.19	50.3095	2946.58
	2468.25	2.3897	1812.55	-46.8841	2449.23	-64.6689	1979.95	-16.994	2270.74	-6.6217	2065.33	-12.7225	2566.41	57.0071	2760.93	-18.8266	1185.15	23.292	1479.94	-17.7622	1612.96	2.19694	1742.99	27.9227	1873.15	50.2975	1565.54	-19.0389	842.184	-27.0067	1400.55	12.3316	1542.83	47.9595	1951.01	42.717	1932.83	-43.6872	1840.22	4.20046	1939.94	14.4032	2972.64	-14.8928	1920.06	-72.9718	2151.81	54.3022	2958.13
	2399.08	6.59372	1816.81	-41.8679	2463.44	-58.3493	1986.4	-14.0519	2263.37	-5.13574	2078.18	-12.1416	2579.5	42.0217	2774.56	-25.1778	1192.63	29.196	1485.06	-5.10599	1622.41	11.5763	1748.81	28.7465	1887.85	46.1526	1557.91	-17.6713	849.559	-28.1387	1409.07	17.4637	1556.96	54.5512	1959.98	33.8285	1946.88	-28.6786	1839.93	10.4068	1963.49	14.2126	2994.46	-16.5651	1925.05	-77.1389	2167.03	49.3718	2964.03
	2407.14	2.75515	1829.37	-29.468	2468.19	-59.9185	1988.21	-6.04311	2276.81	-5.03989	2078.89	-10.2367	2592.62	42.6327	2787.15	-23.6773	1199.89	26.7386	1485.52	-20.3909	1644.43	15.3498	1767.47	23.3146	1888.45	40.3882	1569.04	-21.6801	859.241	-23.7264	1424.71	11.122	1555.37	57.5462	1966.48	45.5664	1959.27	-25.9985	1855.25	9.1044	1983.37	-2.27195	3008.85	-16.392	1938.85	-73.1437	2164.23	55.2108	2992.07
	2408.67	-8.14854	1840.32	-32.1328	2474.1	-65.8802	2007.87	-12.3207	2285.16	-1.46053	2101.63	-20.5054	2650.92	37.3469	2793.35	-25.8286	1220.07	26.1746	1495.56	-13.8277	1639.82	18.8777	1775.15	28.5556	1903.25	37.0554	1579.41	-25.4077	880.141	-18.269	1420.92	5.15266	1571.42	56.3086	1981	49.8374	1986.95	3.04382	1861.39	1.14896	1970.47	2.25734	3011.56	-8.56041	1938.22	-72.5414	2178.65	59.6637	3005.24
	2435.24	-1.75848	1848.75	-23.8283	2466.21	-53.5667	2038.4	-12.2244	2290.57	2.80139	2106.22	-9.06345	2661.27	31.0671	2891.95	-21.5355	1214.56	22.7961	1515.49	-22.7458	1633.42	9.71921	1803.35	31.9017	1911.9	46.1923	1584.33	-20.5242	880.305	-7.7614	1423.96	11.4219	1589.03	59.1011	1980.77	63.8926	2020.44	-2.6315	1867.94	6.12913	1995.35	-8.05659	3012.52	-11.4568	1936.37	-65.8714	2194.02	51.7317	3009.1
	2428.86	-0.507274	1857.94	-29.5484	2463.13	-54.1779	2055.49	-10.7977	2307.01	1.32649	2114.18	-11.4782	2667.24	47.686	2810.88	-30.9173	1232.54	19.5538	1513.22	-8.20825	1649.96	9.90281	1789.13	26.6686	1920.79	45.9181	1587.64	-24.1558	883.732	-0.501801	1452.54	0.304489	1603.27	55.2653	1992.78	70.2299	2012.36	6.9533	1881.7	1.6183	2012.14	14.0486	3022.47	-9.38906	1940.56	-70.7681	2209.12	50.853	3023.18
	2472.04	3.16276	1872.39	-24.5092	2473.95	-56.9858	2062.92	3.02874	2309.44	6.52494	2121.17	-21.8345	2669.97	46.7525	2844.86	-18.5667	1215.07	19.1572	1525.81	-19.4935	1672.32	14.0269	1811.39	27.7618	1932.81	44.2375	1603.71	-18.8956	883.51	5.38808	1450.51	-2.75026	1601.97	65.804	2001.99	57.6494	2036.06	1.61697	1890.14	3.92722	2017.64	10.3085	3028.6	-28.7484	1958.61	-76.6583	2222.19	58.1048	3040.73
	2470.36	-0.319262	1874.65	-23.6832	2479.54	-61.452	2077.07	-0.951034	2319.04	13.1598	2133.62	-14.813	2687.16	37.6715	2893.41	-13.0473	1225.77	29.3553	1529.87	-0.0344842	1696.26	7.3672	1801.95	24.5346	1945.29	49.8228	1614.15	-14.0854	887.99	-3.37953	1469.46	-9.40337	1607.66	61.2132	2015.01	50.7663	2052.17	13.5171	1909.46	11.7134	2014.85	-2.41786	3035.7	-23.3888	1988	-64.1855	2233.9	54.8562	3048.25
	2478.18	-4.18035	1882.28	-33.5288	2496.66	-58.6347	2089.22	-4.00682	2337.99	14.7414	2160.77	-22.0851	2704.18	19.0147	2907.4	-18.4548	1220.51	30.5001	1531.04	-14.9747	1695.92	27.4078	1791.87	23.6087	1949.97	48.4692	1632.33	-6.27113	888.842	13.2275	1468.73	-8.3232	1633.62	57.1006	2031.88	52.111	2048.98	18.1678	1916.44	8.16791	2048.08	5.01946	3070.78	-18.3114	1988.51	-67.752	2246.97	53.4411	3063.12
	2484.82	-9.18249	1916.47	-9.50779	2503.61	-52.36	2089.61	5.02812	2321.88	12.1909	2166.31	-24.9753	2713.68	20.677	2897.92	-23.5549	1245.25	27.4706	1547.01	-14.6786	1702.03	-5.74805	1806.48	13.5908	1975.67	44.7505	1652.99	-8.12386	889.637	8.17281	1489.01	-12.8723	1639.34	65.4765	2020.68	67.3114	2071.82	-2.4722	1924.46	4.24579	2037.9	-2.24473	3071.09	-16.59	2021.28	-62.7183	2275.3	46.1653	3072.03
	2498.31	-6.9232	1934.89	-10.764	2519.16	-50.0027	2102.79	9.69057	2307.37	7.50957	2186.41	-18.3752	2723.93	26.4668	2904.26	-19.8257	1217.15	15.0898	1546.66	0.102182	1704.05	6.79301	1826.46	11.0372	2012.13	43.5132	1644.24	-7.96536	904.633	14.0062	1502.11	-15.7195	1641.61	55.7042	2048.17	59.9048	2076.26	6.75723	1930.81	3.56569	2042.49	-13.9453	3070.32	-13.6966	2013.4	-73.0583	2256.18	45.3616	3088.51
	2495.17	-14.8122	1948.5	-14.2092	2575.27	-33.6711	2119.41	6.36506	2307.19	17.4383	2166.34	-21.5847	2740.83	37.6033	2914.42	-23.0889	1259.97	10.5269	1562.17	-0.15735	1715.74	9.83593	1853.3	9.50059	2032.08	44.3923	1671.83	-11.1143	900.772	12.3054	1508.88	-22.5907	1674.56	61.7399	2065.69	70.392	2078.69	20.4509	1935.22	21.4393	2097.83	-9.00025	3089.99	-17.3363	2014.25	-61.4999	2274.92	53.1394	3103.59
	2515.06	-9.21479	2029.39	25.3968	2601.76	-30.7348	2133.9	6.95117	2303.74	13.4464	2197.69	-21.4986	2745.35	28.1081	2918.59	-18.2386	1260.05	10.5666	1568.21	-11.3471	1721.98	7.05504	1863.22	-9.94468	2031.73	45.3461	1676.61	-12.4042	906.66	12.9391	1504.06	-32.4592	1690.69	62.7352	2090.57	69.9027	2088.21	18.1531	1944.32	8.00977	2104.65	-2.33511	3078.78	-15.5191	2043.05	-59.2182	2270.38	53.8861	3123.33
	2523.51	-7.6548	2046.39	15.4286	2606.57	-34.7727	2142.36	3.02429	2334.01	19.0357	2211.16	-25.2073	2747.98	40.8529	2917.44	-10.7133	1263.65	12.4245	1575.12	-7.4174	1742.75	13.6668	1882.01	0.985002	2038.99	50.497	1667.2	-7.93797	909.386	12.9646	1511.85	-19.632	1695.35	60.2629	2107.5	75.5778	2104.87	20.7507	1943.61	6.52248	2127.35	-2.8421	3118.26	-11.3122	2039.17	-63.1586	2253.56	47.3049	3162.25
	2532.3	-9.53205	2047	22.2071	2608.82	-23.6279	2146.47	12.1719	2296.21	19.9472	2221.94	-19.6038	2757.45	37.1624	2938.7	-17.4345	1266.84	14.4809	1582.36	-6.525	1747.21	2.92862	1886.65	-20.3995	2060.42	56.4527	1685.55	-9.75255	909.103	9.97372	1523.29	-19.4018	1707.45	57.0356	2110.24	72.5995	2114.15	22.8264	1948.31	-8.09003	2145.55	-2.01312	3129.13	-20.3718	2047.72	-64.508	2289.33	56.7463	3191.75
	2540.61	-13.6402	2058.07	19.404	2618.76	-25.8242	2178.55	8.90605	2328.95	20.7571	2226.38	-22.454	2806.98	34.5235	2958.36	-8.56494	1276.97	15.3445	1589.52	-17.1621	1749.49	20.629	1896.01	-32.3076	2048.49	50.3716	1710.55	-5.36329	917.926	23.0458	1530.6	-21.6468	1711.45	53.8756	2110.53	66.7797	2126.86	12.0624	1968.96	14.7889	2135.56	-10.6598	3148.92	-3.99613	2057.67	-58.264	2302.93	57.4693	3187.76
	2539.47	-10.8635	2058.72	25.8614	2636.47	-18.8654	2174.95	19.9815	2319.43	21.8286	2243.03	-25.9093	2814.35	17.6834	2956.99	-4.13123	1280.09	12.4016	1595.92	-13.2228	1750.01	0.390961	1892.27	-21.0647	2074.01	50.9634	1694.45	-3.43227	930.422	27.1565	1535.87	-17.5423	1722.28	60.8217	2127.02	65.4823	2135.19	24.6137	1962.48	6.4854	2131.17	-14.0354	3169.19	8.27174	2069.69	-60.4821	2316.66	51.3735	3205.57
	2555.15	-21.5801	2067.95	25.608	2645.97	-20.2227	2204.3	15.4684	2317.56	22.8305	2259.61	-33.5055	2829.53	11.4144	2969.43	-4.48566	1281.01	-2.52125	1589.58	-6.25847	1771.39	-13.42	1898.48	-20.4347	2078.6	58.9619	1706.15	1.41037	932.117	34.5998	1542.1	-27.9237	1730.4	53.3137	2133.97	53.7929	2134.14	23.2142	1973.48	6.2174	2170.27	-7.31111	3182.04	-4.3556	2064.93	-53.4577	2319.34	49.0896	3215.6
	2560.35	-16.1777	2077.04	29.5855	2658.74	-18.9566	2212.03	14.1299	2312.94	20.2399	2268.7	-24.9122	2838.75	13.3693	2975.67	-2.04761	1292.96	4.84125	1616.02	9.01747	1787.44	4.71251	1915.21	-10.6728	2085.91	41.8019	1713.78	-6.08667	940.575	47.2161	1547.18	-26.6006	1733.59	60.1821	2147.24	66.686	2121.24	18.736	1978.55	-3.13434	2172.09	-7.83855	3206.1	-15.0945	2087.98	-56.5447	2345.45	47.1211	3234.84
	2586.79	-22.8555	2075.61	29.6301	2657.18	-17.776	2232.79	11.4768	2337.83	24.775	2278.07	-19.2582	2841.56	3.33815	2990.67	-3.34771	1302.91	1.14272	1612.16	-9.72004	1794.73	2.70971	1915.18	-26.5418	2109.37	42.0958	1727.27	-1.10636	940.319	45.1192	1550.12	-22.0321	1753.06	55.0306	2158.63	49.8051	2140.46	20.598	2006.37	-2.36944	2168.77	-9.14596	3223.24	1.19246	2092.98	-63.4553	2341	38.879	3255.64
	2590.12	-13.8892	2074.33	31.1136	2681.49	-4.68784	2243.47	29.1295	2331.62	23.6043	2286.31	-26.1487	2846.83	10.6836	3029.86	4.68168	1299.1	1.37865	1626.19	-8.24228	1832.12	-19.7304	1924.85	-13.8566	2125.17	47.7178	1727.63	2.83034	941.874	40.0142	1554.29	-25.067	1762.51	65.754	2168.68	24.3428	2188.4	15.5545	2008.65	11.5354	2187.14	-3.31399	3222.04	-0.521959	2101	-63.0746	2359.66	37.8638	3269.66
	2609.29	-14.245	2071.75	37.149	2738.29	-1.35137	2265.17	33.0378	2333.76	23.3385	2293.84	-21.5187	2863.69	-7.81575	3040.33	3.33485	1319.99	1.96243	1656.96	-1.3038	1821.44	-12.3019	1935.27	-24.2398	2135.35	50.2067	1731.91	1.35477	941.528	35.7765	1550.85	-22.9163	1782.39	56.6938	2171.89	30.8216	2202.51	20.3956	2001.72	8.88697	2190.11	-7.66961	3240.42	0.671332	2100.17	-59.5165	2365.47	36.6699	3295.07
	2613.81	-23.8383	2087.62	33.4939	2761.53	1.50055	2258.7	28.771	2347.51	19.237	2315	-17.3724	2876.48	-4.76873	3057.11	3.59445	1331.9	-11.3159	1656.79	21.8744	1834.31	-19.9841	1955.11	-8.57596	2134.04	47.5801	1738.66	10.5394	946.364	43.262	1556.29	-29.6013	1781.48	59.1566	2211.78	29.6942	2214.13	27.1611	2021.2	30.9522	2196.72	-16.3985	3263.14	10.0032	2113.04	-62.7355	2375.41	35.5341	3314.58
	2633.81	-15.0083	2087.29	37.3302	2774.76	-12.5213	2282.19	34.4769	2375.08	20.7655	2315.97	-24.5614	2891.97	-7.55914	3067.66	8.01942	1326.75	-16.9032	1665.73	5.05469	1845.24	-23.6681	1977.95	-23.6548	2142.61	46.3824	1757.23	8.74728	940.986	46.4546	1583.97	-28.7418	1778.28	61.232	2222.04	44.3823	2209.41	22.4084	2020.82	28.0779	2213.47	3.43677	3282.92	13.8921	2120.3	-51.8056	2375.15	39.2746	3339.89
	2643.99	-15.2419	2120.04	37.3075	2803.18	-3.56757	2298.39	31.2431	2387.36	30.6081	2327.09	-20.0197	2891.39	-6.00264	3084.96	14.0744	1337.56	-11.977	1684.77	-10.6831	1854.95	-26.8726	1987.51	-9.09277	2163.06	48.0726	1763.01	12.5168	945.897	52.9239	1589.31	-22.2295	1791.45	63.5238	2208.98	32.6454	2216.27	22.258	2043.09	19.2419	2207.92	7.49008	3307.32	2.74046	2132.28	-63.2591	2381.19	22.8203	3350.02
	2647.04	-25.5748	2131.39	33.8066	2810.51	-0.890521	2302.97	20.9485	2400.26	21.4294	2354.09	-18.1453	2936.35	-11.0836	3083.6	19.2069	1326.73	-17.2347	1689.18	-17.1809	1859.9	-29.3518	1999.85	-16.2048	2201.41	44.4489	1763.61	10.1802	941.679	59.4615	1581.9	-33.0361	1802.93	51.2617	2220.52	51.7019	2216.3	42.7966	2059.07	-7.62546	2222.26	-15.6233	3362.6	43.1295	2158.05	-71.5834	2390.85	31.4148	3361.32
	2653.81	-32.3004	2129.44	38.524	2861.26	-5.49181	2338.39	25.092	2417.79	26.5542	2372.15	-22.3638	2922.73	-30.3735	3093.2	27.7202	1338.98	-19.0541	1695.47	4.88361	1861.84	-30.436	2014.13	-8.88636	2214.07	41.0327	1787.14	6.66222	948.989	59.9238	1604.79	-33.0869	1805.67	52.9512	2230.82	34.2719	2224.22	24.5813	2053.16	18.6583	2232.29	-17.0975	3376.79	46.8389	2152.24	-68.1141	2406.51	31.19	3371.89
	2666.11	-34.6387	2151.44	36.4836	2892.21	-4.75519	2354.45	25.8563	2425.41	16.2885	2364.84	-27.8263	2952.42	-23.2604	3119.03	36.7567	1345.51	-23.7168	1707.33	-7.47428	1875.72	-36.666	2020.97	-6.54507	2222.56	43.2562	1786.39	10.1865	944.351	53.7803	1626.04	-35.6726	1806.53	45.2558	2242.15	31.3115	2225.1	39.5211	2059.12	25.4005	2251.93	-6.07678	3398.27	48.3411	2175.67	-73.7946	2440.15	24.0394	3383.96
	2785.24	-34.2619	2187.65	36.4964	2906.14	-4.4225	2368.84	27.5574	2432.1	16.9023	2381.67	-10.6614	2912.18	-34.2589	3127.82	45.8715	1357.15	-28.3012	1710.03	-0.139022	1865.54	-21.4168	2029.58	-13.1888	2218.68	43.799	1791.92	16.8493	968.313	60.0765	1637.28	-33.5853	1841.78	43.3302	2261.82	33.7133	2218.73	35.4749	2068.48	24.6405	2269.21	-17.4168	3410.73	58.1048	2179.3	-74.2282	2448.02	25.0185	3390.25
	2681.62	-30.0988	2196.39	32.5981	2933.95	2.96508	2375.25	26.9404	2463.15	21.3073	2395.64	-19.1858	2970.69	-21.6484	3128.81	53.7599	1361.62	-29.542	1709.48	-3.52255	1872.31	-28.0152	2028.63	-17.3342	2221.13	32.856	1807.58	8.45552	971.268	52.7051	1645.56	-27.0754	1858.82	41.9696	2265.94	31.2077	2234.02	42.2863	2080.39	26.2658	2290.9	-6.20758	3400.61	42.7998	2210.2	-79.023	2460.63	23.8121	3409.7
	2697.89	-15.7375	2200.62	35.0312	2934.99	10.6942	2390.63	19.9751	2471.74	23.7743	2412.75	-12.7498	2970.93	-23.3394	3178.81	43.0011	1359.4	-37.312	1715.88	11.3755	1885.27	-48.3015	2031.47	-12.087	2223.39	32.5176	1822.53	18.1281	973.134	55.1416	1644.5	-23.1122	1844.52	46.7291	2263.16	23.1016	2226.92	37.1544	2082.24	14.1928	2286.41	-15.4288	3410.82	56.7594	2211.81	-86.4397	2469.6	16.3102	3397.77
	2801.31	-27.9934	2205.92	29.7421	2935.88	14.9895	2410.23	20.0313	2479.73	17.6935	2424.21	-10.6952	2994.39	-8.03199	3194.2	45.1684	1375.93	-37.2846	1733.42	2.03833	1886.89	-26.1592	2031.27	-18.3496	2245.25	36.3276	1849.44	6.46358	990.521	47.571	1656.26	-33.1203	1850.9	39.2095	2265.06	17.0775	2240.61	50.5744	2096.12	10.4396	2320.38	-3.29419	3423.76	50.9208	2213.49	-82.7509	2481.97	21.6292	3403.02
	2716.64	-27.0938	2213.98	36.8474	2953.28	9.41457	2399.75	21.1253	2504.28	23.2776	2432.19	-13.248	2979.45	-18.3633	3196.39	52.0665	1393.05	-35.626	1719.82	10.2907	1892	-40.5544	2040.38	-12.0538	2241.85	31.8562	1834.11	11.6217	986.039	44.9552	1667.38	-34.5608	1869.39	34.8938	2274.5	7.29712	2249.3	51.0793	2118.61	19.6321	2316.06	-16.5143	3439.93	53.0016	2240.41	-80.9325	2502.12	11.0456	3410.67
	2737.9	-31.4253	2234.36	30.3684	2959.34	10.6039	2429.28	16.9745	2518.68	21.3197	2435.75	-14.986	2997.13	-17.5628	3221.88	49.6751	1397.26	-42.8487	1739.3	8.43274	1900.62	-46.8062	2054.96	-7.25574	2265.63	37.0788	1862.35	12.1221	995.969	37.0592	1655.3	-28.7172	1869.22	47.2139	2291.82	8.8826	2275.25	53.8012	2116.99	15.5956	2326.27	-18.7962	3451.09	52.8742	2246.78	-67.0037	2507.38	2.73314	3412.04
	2743.75	-29.3432	2240.58	26.3793	2976.06	12.8093	2448.9	17.3587	2528.8	23.742	2438.31	-20.8298	3002.67	-15.8576	3218.63	39.7222	1423.06	-48.6858	1748.68	18.0429	1909.89	-42.6658	2065.67	-0.331909	2277.16	26.8292	1861.12	1.2657	999.039	40.7486	1667.03	-35.0717	1871.68	37.5387	2291.3	28.5259	2297.24	60.5821	2126.64	7.34973	2337.41	-10.9097	3455.2	53.1999	2250.12	-72.7529	2524.8	3.73599	3413.72
	2765.63	-34.5362	2257.51	26.2565	3005.41	12.0056	2452.09	21.4367	2537.97	24.0886	2452.32	-17.8265	3019.78	-4.6247	3239.65	44.4333	1427.55	-49.6773	1761.45	9.38175	1919.31	-43.2552	2076.57	-5.47029	2299.84	28.0241	1857.51	4.08131	998.881	38.9676	1682.78	-36.3978	1878.35	44.413	2309.52	15.8092	2314.73	48.6666	2133.13	8.76074	2339.92	-12.4509	3475.22	39.1348	2259.05	-77.8422	2531.15	-3.23608	3431.55
	2779.15	-32.0748	2253.74	15.1523	3029.89	18.5489	2460.31	25.2844	2535.52	20.4772	2458.94	-13.6612	3038.22	-23.7673	3263.53	60.2268	1438.6	-52.1568	1758.73	8.38951	1934.61	-29.8295	2072.57	-5.59507	2302.32	18.3149	1866.67	4.83502	1005.64	26.9499	1675.82	-37.1753	1903.3	37.566	2317.38	31.5108	2319.24	45.0751	2156.64	10.3845	2356.02	-17.01	3490.3	61.2168	2255.63	-76.0398	2541.36	-8.15363	3436.88
	2780.88	-34.4593	2278.23	11.6096	3081.09	26.295	2475.17	20.1777	2552.49	26.4409	2473.53	-12.9792	3096.34	-24.9313	3356.93	53.0351	1437.88	-50.3508	1760.06	5.81172	1958.71	-43.9698	2066.46	10.8381	2308.56	17.3754	1877.7	5.01887	1018.49	17.9856	1676.16	-39.5835	1910.58	33.1347	2316.19	38.6503	2315.18	50.6739	2163.43	11.7909	2366.09	-16.8872	3495.5	61.639	2269.08	-70.2609	2548.21	-23.1319	3451.7
	2788.7	-33.9125	2300.01	24.4186	3100.11	27.8241	2475.61	14.6419	2554.81	28.5568	2482.49	-12.621	3113.03	-17.2297	3280.06	42.2622	1451.44	-51.5543	1748.39	5.569	1982.84	-41.864	2072.36	3.7177	2307.84	19.4793	1897.96	2.11295	1016.72	18.8002	1696.72	-37.6564	1919.9	28.7878	2337.71	41.1306	2320.89	51.315	2164.3	22.5088	2371.43	-16.6124	3505.21	62.4343	2272.72	-83.4203	2553.73	-32.0783	3475.33
	2803.81	-35.558	2313.34	15.2791	3105.13	21.4857	2493.84	29.2354	2565.87	28.2436	2510.2	-6.61894	3080.48	-15.8337	3287.74	46.7718	1452.97	-47.4806	1758.27	7.01034	1999.45	-43.3532	2071.42	-2.10144	2310.9	15.0529	1892.73	11.1879	1023.16	12.8196	1713.81	-47.7818	1922.84	21.7796	2353.06	36.6303	2338.95	69.0619	2170.86	21.4686	2390.9	-22.1091	3530.1	64.2544	2284.29	-81.2268	2581.24	-32.9205	3484.58
	2808.87	-31.0003	2325.32	9.40437	3123.75	22.3601	2502.35	27.0382	2577.81	28.2405	2532.94	-12.7572	3087.69	-15.6872	3295.61	36.6944	1459.02	-54.8897	1788.38	-4.69367	2011.77	-48.061	2081.67	-10.5788	2360.33	8.8799	1906.97	12.3308	1027.45	5.64067	1699.96	-43.3185	1928.96	9.9887	2364.38	28.7375	2333.45	69.5035	2197.94	21.599	2399.45	-19.7353	3534.58	77.2464	2286.07	-76.4579	2602.98	-39.9947	3500.49
	2818.86	-34.5086	2309.66	8.57349	3130.3	16.9527	2511.15	17.9578	2585.36	26.5643	2536.09	-14.8331	3146.62	-19.9833	3301.56	42.8741	1457.45	-54.3654	1796.39	1.69727	2017.03	-64.5153	2083.3	9.18288	2339.13	3.09758	1910.75	12.7789	1032.84	10.2297	1708.45	-41.258	1939.71	29.4678	2387.79	25.8657	2345.79	58.8259	2210.09	22.4356	2421.08	-21.7557	3571.92	62.9632	2291.7	-81.1548	2613.06	-47.9833	3513.74
	2823.28	-32.9578	2325.05	14.8169	3151.5	22.2273	2522.56	11.125	2602.39	33.6644	2533.46	-11.2857	3158.43	-34.5469	3352.08	50.6246	1468.71	-54.4697	1804.45	11.5597	2028.05	-58.7217	2090.19	-6.7587	2374.03	1.1548	1923.5	7.61564	1034.36	-4.93734	1723.81	-44.8725	1949.25	24.4119	2389.36	25.7672	2347.2	49.8322	2222.06	8.87381	2408.73	-17.8996	3564.23	69.3401	2328.25	-80.5331	2629.88	-53.5674	3524.41
	2835.74	-30.1368	2328.57	2.86969	3188.34	15.6126	2534.69	14.5016	2642.91	19.0057	2526.46	-6.92243	3154.81	-17.5153	3372.31	48.276	1477.07	-47.4456	1800.73	12.0111	2023.27	-43.3662	2108.36	10.0721	2378.22	7.35003	1932.63	2.72702	1044.94	-5.58812	1741.74	-34.5477	1969.48	18.9862	2400.87	31.458	2356.65	51.3673	2234.72	15.4609	2440.93	-19.8261	3576.94	67.3424	2346.77	-89.5714	2644.2	-54.0147	3542.54
	2947.26	-38.2267	2321.95	7.07671	3213.32	15.4318	2550.3	-0.431274	2661.77	29.1681	2548.21	-6.52371	3173.63	-19.2377	3367.93	34.4553	1473.8	-50.1297	1816.7	-7.46743	2026.34	-33.6879	2129.79	19.5518	2382.38	-3.0328	1947.8	3.43966	1046.98	-13.964	1753.86	-34.8362	1973.81	26.9745	2407.28	12.4628	2373.72	48.4865	2248.68	26.981	2453.34	-14.9324	3586.91	59.7103	2354.41	-93.2524	2654.23	-56.2533	3544.75
	2853.44	-36.7815	2334.76	-10.4154	3215.99	10.8625	2557.21	-3.65483	2689.84	34.5921	2571.83	-15.767	3166.66	-13.3086	3389.47	32.8685	1475.6	-43.8818	1826.98	2.48634			2122.25	17.2312	2393.8	-0.0412229	1965.81	-4.39767	1053.84	-15.8405	1772.26	-36.4744	2001.02	15.6568	2420.43	14.1012	2386.58	42.2273	2254.76	33.2897	2481.61	-29.0183	3578.06	56.1872	2363.61	-78.8808	2661.38	-53.1346	3557.9
	2969.38	-36.0047	2341.25	-13.2288	3249.47	2.82037	2564.65	-8.79398	2691.45	34.1417	2581.64	-21.1723	3203.13	-26.6755	3402.91	18.9915	1476.89	-35.928	1854.04	-0.63189			2120.98	16.7353	2395.3	-0.641774	1976.48	14.0925	1061.29	-24.1865	1766.8	-36.6062	2013.66	18.7252	2432.95	20.673	2396.29	44.9101	2261.38	20.5601	2461.75	-37.5556	3604.51	58.1176	2382.63	-90.1702	2680.02	-48.6299	3558.53
	2891	-39.3337	2349.36	-14.5375	3254.77	5.04325	2571.79	-8.04941	2701.62	27.8871	2606.89	-10.9572	3203.92	-11.8883	3409.46	24.0314	1478.48	-37.8931	1853.83	-4.91752			2147.15	16.2759	2405.2	-3.38144	2000.44	1.35923	1064.37	-28.9325	1779.48	-36.816	2018.9	11.2983	2436.05	13.2245	2398.74	37.5393	2267.89	17.4294	2476.55	-23.8533	3602.7	61.317	2401.45	-78.5981	2680.99	-56.773	3570.52
	2894.89	-32.9069	2362.66	-15.7131	3267.95	-0.838212	2579.99	-1.49946	2716.05	30.4168	2625.27	-9.31339	3210.72	-9.27574	3401.63	18.3931	1490.13	-41.9146	1863.67	-16.5442			2171.03	17.0994	2428.36	-11.5902	2007.75	13.6829	1070.66	-25.9296	1794.55	-35.0079	2025.16	2.88303	2446.39	6.29165	2414.23	38.2727	2274.64	0.614816	2493.59	-31.0144	3614.36	66.8636	2428.9	-75.9897	2693.4	-56.1169	3595.22
	2925.94	-31.978	2368.97	-18.123	3284.41	-6.68222	2572.99	-7.95773	2725.03	31.0502	2634.21	-6.4282	3220.02	-1.83514	3411.41	17.3187	1485.87	-33.45	1875.34	-18.5576			2187.28	18.4683	2426.66	-4.18351	2003.27	8.68711	1075.32	-35.5271	1795.46	-41.4888	2028.76	14.6469	2471.14	3.57853	2416.33	33.7245	2288.39	15.5719	2501.59	-30.4254	3620.25	70.1084	2423.03	-73.8866	2690.15	-57.108	3604.11
	2937.34	-21.8156	2379.7	-18.1714	3300.18	-17.3444	2597.54	-12.1235	2741.58	30.3585	2646.03	-3.38086	3229.54	-0.670605	3412.81	13.3498	1485.52	-35.0166	1881.15	-9.82429			2190.88	10.0816	2461.49	-10.2174	1999.58	22.3962	1084.47	-41.7563	1811.96	-32.6472	2040.49	4.47774	2481.22	6.09457	2429.63	39.0065	2304.8	15.8529	2508.76	-24.1236	3629.71	65.7676	2437.1	-69.7051	2723.59	-53.8198	3614.73
	2949.89	-36.708	2389.16	-19.6275	3318.44	-19.3808	2606.87	-8.60548	2748.73	20.4752	2659.83	6.4719	3267.45	-3.38652	3414.86	4.08125	1482.33	-36.1901	1884.41	-34.5756			2199.29	19.1203	2452.62	-9.55461	2017.88	15.9821	1084.54	-47.5529	1815.31	-31.4681	2049.45	-4.13527	2499.54	14.6946	2477.63	40.8036	2318.71	0.443163	2503.87	-9.80419	3685.92	65.0637	2445.81	-58.6661	2716.75	-61.5672	3630.05
	2965.54	-32.2946	2402.7	-15.1231	3346.51	-22.895	2626.42	-15.7711	2760.34	25.4901	2670.21	-12.3879	3282.9	-4.37948	3436.51	8.44965	1485.62	-37.8527	1883.11	-24.9446			2197.52	27.786	2504.33	-25.6286	2016.77	5.44393	1097.42	-57.7505	1825.61	-31.0397	2065.46	9.69086	2509.42	4.71187	2475.56	41.0516	2334.68	3.43395	2512.9	-14.9215	3687.16	69.2404	2446.79	-51.1726	2748.45	-73.9711	3656.47
	2979.72	-31.0273	2400.14	-23.6568	3374.61	-26.8544	2623.12	-10.5257	2825.42	28.0914	2672.14	-18.9068	3283.63	-9.29877	3475.5	4.88001	1492.3	-40.2604	1879.83	-30.189			2208.65	27.3407	2475.87	-29.0836	2022.05	15.173	1102.32	-48.2896	1829.02	-38.8402	2077.62	8.71544	2521.69	-1.36827	2493.61	37.575	2351.15	-1.34266	2530.06	-26.0191	3706.03	70.9286	2468.19	-56.9705	2762.04	-68.8766	3645.9
	2990.77	-35.6408	2414.89	-19.3568	3367.73	-37.2325	2633.67	-11.2354	2841.95	34.548	2702.57	-9.20524	3300.92	-29.287	3440.18	0.643209	1496.09	-39.5395	1898.37	-32.9292			2220.31	27.2849	2500.27	-26.6099	2034.78	15.6542	1107.66	-51.0836	1832.58	-34.8673	2094.74	18.4561	2552.17	2.60462	2522.43	19.8365	2363.77	11.708	2538.49	-28.3909	3743.09	69.5848	2461.5	-62.2128	2754.46	-67.2823	3659.89
	3096.69	-25.9033	2427.05	-27.3436	3392.42	-36.5707	2640.5	-20.8672	2840.02	35.1649	2714.02	-3.42275	3311.54	-22.8821	3456.06	-3.7754	1500.86	-38.5708	1897.86	-32.1221			2230.14	24.0409	2516.61	-24.4453	2036.82	12.4902	1119.3	-51.8009	1849.67	-34.0511	2103.33	13.0043	2556.17	-3.27369	2531.24	38.0475	2369.8	19.501	2530.54	-25.6548	3739.21	60.1522	2464.35	-49.8611	2775.97	-72.5287	3658.17
	3002.58	-16.242	2435.37	-34.1506	3406.75	-43.0924	2653.88	-20.2583	2859.46	35.1317	2733.99	-3.04832	3260.87	-1.04001	3467.31	-17.4425	1503.72	-34.3482	1906.16	-33.5553			2234.73	32.6961	2483.27	-30.3431	2049.13	11.2257	1120.53	-46.6587	1847.11	-36.2576	2105.84	6.53221	2544.59	-0.899022	2536.8	26.6013	2370.85	5.61386	2563.5	-28.6612	3745.98	62.4207	2508.88	-52.2302	2789.08	-72.9725	3682.83
	3037.37	-25.2203	2453.69	-30.1196	3409.87	-50.0021	2660.61	-27.2911	2858.63	24.4116	2754.8	0.103356	3337.34	0.735543	3512.42	-11.7522	1511.99	-34.0077	1924.43	-27.481			2244.62	30.5598	2522.79	-34.5824	2058.96	10.7701	1125.31	-52.7605	1859.07	-30.4967	2118.79	1.3598	2561.95	-2.0705	2552.4	21.6307	2389.43	6.50657	2572.36	-14.3581	3765.59	68.7026	2522.14	-52.6952	2796.72	-64.5598	3687.2
	3038.37	-32.1907	2467.44	-39.5549	3431.02	-51.5637	2676.63	-25.6356	2864.57	23.042	2772.49	-6.23435	3338.09	-12.6427	3517.12	-6.01943	1512.15	-24.8091	1915.64	-19.6761			2245.51	20.9281	2543.87	-29.8565	2058.76	7.42998	1122.03	-55.5709	1851.96	-41.442	2127.51	0.276141	2572.41	-10.4214	2564.43	22.7604	2395.41	20.5371	2584.16	-26.5306	3770.18	68.5023	2531.09	-44.1551	2808.76	-67.1601	3691.42
	3050.56	-19.896	2474.87	-47.0489	3433.89	-52.0112	2671.59	-29.1225	2882.12	24.5367	2768.49	11.5386	3363.64	-6.09902	3540.13	-18.6177	1514.67	-25.1339	1955.06	-14.9328			2263.51	15.3528	2549.51	-29.1795	2068.51	11.8775	1131.4	-51.601	1850.03	-28.1681	2158.28	7.51697	2572.94	-4.98259	2565	14.372	2410.73	15.178	2594.7	-25.988	3786.64	58.5466	2537.96	-34.3293	2830.28	-65.8358	3707.15
	3085.03	-18.5293	2494.7	-50.1015	3451.81	-56.9731	2697.09	-31.7507	2883.99	29.1121	2785.76	8.39608	3377.76	-9.88312	3550.55	-25.6088	1529.99	-18.7869	1946.14	-29.6013			2259.68	25.7964	2545.24	-33.645	2070.61	18.0147	1127.54	-45.8059	1876.69	-36.3335	2178.88	3.09285	2583.45	-20.0045	2573.97	15.2621	2422.65	14.7452	2592.39	-33.0404	3790.33	65.022	2552.43	-27.5854	2845.15	-71.7963	3716.54
	3082.22	-25.6371	2496.2	-51.1349	3465.33	-63.7941	2719.07	-23.849	2890.51	32.3346	2797.03	2.81366	3407.68	2.0495	3570.15	-18.5813	1526.42	-17.8171	1967.14	-23.8582			2272.71	18.1702	2562.98	-36.7279	2085.13	14.3934	1121.25	-39.833	1871.47	-37.7017	2174.99	-4.79672	2598.08	-15.6044	2576.21	10.1293	2436.36	4.38522	2609.67	-31.8762	3809.16	56.0325	2555.18	-38.4745	2853.54	-71.0517	3723.43
	3094.64	-30.1629	2502.12	-45.4453			2726.19	-31.9835	2912.31	26.1381	2807.26	8.56673	3409.54	0.881789	3573.42	-25.4031	1539.62	-3.32513	1966.12	-32.1406			2278.92	14.0327	2561.79	-27.4629	2074.68	10.2396	1132.67	-40.3413	1883.21	-36.7228	2183.96	4.37092	2607.31	-18.1582	2598.38	28.8518	2447.1	-1.63778	2623.22	-24.3953	3795.63	54.1266	2572.76	-37.7204	2852.59	-74.9536	3742.67
	3113.17	-6.23646	2488.87	-46.8921			2743.27	-39.2298	2916.96	22.2173	2817.46	16.0523	3423.58	12.7095	3567.69	-29.6332	1547.64	0.91598	1977.03	-33.4154			2285.79	12.9017	2622.54	-25.0812	2080.93	5.96388	1135.3	-36.6248	1915.19	-29.3471	2181.18	-1.55851	2630.41	-18.8756	2610.92	5.02526	2454.34	-12.8456	2632.84	-22.146	3816.28	59.6234	2582.86	-30.6749	2859.99	-73.9304	3745.07
	3124.7	-14.1824	2496.87	-47.0926			2764.51	-38.7843	2927.67	22.2514	2826.75	10.3601	3394.67	5.31027	3587.6	-18.4131	1539.22	5.4289	2002.55	-32.2277			2321.18	5.2284	2618.05	-43.7406	2106.19	8.56569	1151.06	-36.6912	1906.73	-22.9905	2190.34	-1.80752	2622.93	-12.4195	2651.76	13.8793	2468.85	1.75407	2636.33	-16.5952	3829.23	64.7419	2596.01	-27.1501	2890.67	-70.5071	3773.95
	3133.76	-2.29741	2508.36	-47.0058			2786.22	-38.5759	2941	16.8136	2854.49	7.00315	3442.98	6.41729	3682.65	-10.5366	1563.93	3.35299	2016.39	-22.9569			2331.76	9.13433	2614.42	-22.1144	2109.57	12.6525	1164.93	-28.3274	1927.29	-26.5543	2216.17	7.01136	2619.37	-27.6011	2656.15	10.5641	2481.78	2.17914	2654.71	-21.1722	3832.58	60.7726	2590.56	-11.333	2919.88	-73.3122	3779.73
	3153.43	-5.30294	2533.01	-47.5427			2797.57	-34.8151	3000.11	12.6565	2867.75	12.2012	3406.45	20.4968	3596.37	-19.2082	1583.41	10.2712	2013.88	-32.8329			2344.22	25.3415	2630.09	-22.2388	2112.76	13.3054	1143.66	-26.6459	1932.82	-31.1466	2211.52	-9.97875	2636.64	-27.9453	2668.07	-5.28181	2503.71	-9.07131	2665.4	-13.9449	3853.99	62.2943	2597.36	-8.2462	2931.82	-67.8678	3807.69
	3164.09	-11.356	2527.8	-47.7826			2800.71	-26.8275	3014.52	18.2222	2885.95	9.49955	3450.34	25.3292	3595.21	-23.6287	1585.21	13.3458	2030.84	-25.876			2353.77	10.3478	2630.12	-21.3681	2118.54	14.9543	1162.5	-24.1705	1949.43	-27.6295	2224	-2.35837	2656.77	-29.8158	2678.05	-6.80594	2520.74	-2.92583	2672.95	-25.3534	3865.5	72.9395	2596.19	-5.88705	2927.88	-59.3086	3822.41
	3170.14	-9.84721	2546.6	-53.3062			2812.94	-34.8716	3026.54	20.5196	2905.86	9.6655	3453.73	30.2233	3600.75	-20.1799	1591.61	15.8771	2031.6	-20.9901			2368.26	0.922814	2641.76	-27.9699	2138.62	15.7773	1171.56	-13.8322	1948.97	-24.9231	2245.07	2.28545	2657.63	-30.7754	2679.72	-7.33158	2527.11	-10.3094	2685.03	-13.4793	3868.27	63.3503	2617.19	-9.85729	2938.81	-51.4184	3820
	3193.53	-9.15362	2541.64	-49.6888			2816.92	-32.8547	3032.34	25.9715	2900.62	-8.11424	3465.28	33.8232	3610.33	-18.8844	1598.21	20.4638	2051.42	-34.8489			2360.54	16.6159	2644.07	-19.9208	2150.02	9.68758	1180.12	-17.2413	1955.58	-28.1075	2250.61	-3.44651	2687.43	-38.4482	2689.58	16.8769	2552.15	-8.34078	2685.35	-10.2499	3884.96	57.2326	2607.49	-15.2832	2946.88	-55.1275	3833.26
	3212.64	-3.23407	2562.6	-53.1931			2819.66	-22.8828	3050.39	17.6033	2902.41	-4.18143	3480.18	27.1356	3610.84	-27.6416	1606.18	20.8526	2050.37	-44.8813			2368.05	23.5569	2684.6	-26.7557	2147.06	14.2478	1179.56	-15.2414	1966.03	-24.5083	2261.52	-10.7462	2703.54	-50.7506	2707.62	-8.9088	2566.96	8.82349	2694.61	-18.0898	4045.4	58.4309	2627.23	-17.928	2971.88	-51.0182	3850.14
	3210.57	1.1849					2821.42	-28.5619	3065.16	23.5204	2912.92	-0.401403	3493.65	33.0255	3659.63	-28.7103	1606.97	25.5828	2060.27	-40.5914			2374.98	26.1237	2697.6	-14.9826	2162.87	17.8216	1175.71	-14.0397	1971.56	-12.7311	2256.67	-9.14793	2723.56	-53.1997	2711.8	-2.89205	2576.02	8.61963	2707.71	-10.2097	4049.49	56.7205	2646.94	-2.49708	2986.09	-54.8561	3847.23
	3225.47	-5.50689					2831.42	-31.5831	3069.49	27.9272	2939.3	6.68418	3516.88	34.4976	3620.74	-22.6031	1619.54	28.5528	2072.62	-24.1545			2397.61	23.1488	2711.41	-13.1392	2169.56	7.95592	1186.14	-11.4257	1987.11	-11.723	2262.52	-9.67423	2732.38	-55.1883	2726.69	-11.7647	2600.58	-12.3076	2708.31	0.55012	4072.78	64.2007	2661.88	2.70011	2991.81	-52.9438	3884.34
	3258.41	8.16008					2832.11	-23.9813	3067.01	24.9846	2957.02	7.75141	3522.39	39.1059	3681.59	-19.3442	1622.87	31.3685	2086.92	-22.7306			2409.15	22.0967	2732.16	-14.549	2180.1	-1.88813	1186.76	-12.0159	1967.91	-14.0033	2269.18	-21.4435	2747.76	-40.0169	2730.71	-14.8188	2609.58	-6.24101	2716.1	0.509286	4088.79	68.1652	2676.55	6.10178	3001.2	-54.3916	3888.97
	3256.57	1.21411					2855.33	-29.4366	3077.83	29.9416	2963.47	8.73122	3542.11	20.4316	3650.49	-12.4411	1635.44	36.4716	2084.8	-24.3278			2414.92	28.1385	2737.39	-9.64029	2192.46	-5.13135	1196.13	-3.81215	1980.15	-0.791802	2272.95	-10.8898	2753.08	-49.9477	2744.5	-12.6539	2629.99	-2.89167	2738.86	9.23481	4106.07	72.2862	2687.09	-0.15855	3018.63	-44.9002	3917.52
	3277.02	11.2433					2871.15	-28.9174	3105.98	25.0086	2975.95	1.51669	3534.76	36.9678	3662.98	-10.8017	1640.66	37.8928	2089.2	-25.3662			2420.87	27.1054	2734.31	1.79078	2198.03	-4.83005	1199.01	-7.30059	1988.53	6.91017	2279.47	-4.58402	2761.98	-42.7242	2768.1	-13.0971	2635.87	-18.3149	2735.41	5.75187	4136.27	72.6335	2687.29	13.7835	3018.94	-42.7243	3932.7
	3285.12	8.50367					2869.37	-32.9038	3136.77	25.2111	2989.02	23.934	3606.81	34.1745	3700.52	-13.5709	1645.08	41.4136	2084.32	-26.0636			2458	10.5446	2757.17	5.15298	2213.06	-4.78325	1206.87	-1.11021	1997.09	5.28145	2330.23	-0.669316	2760.4	-38.4458	2784.03	-21.1428	2655.37	3.05052	2754.46	-10.5022	4142.92	58.0293	2695.01	5.68764	3060.24	-38.3906	3957.05
	3306.63	5.22544					2883.28	-26.4286	3162.99	25.6616	2988.99	33.0936	3591.8	29.6708	3729.81	-9.97958	1655.84	42.5356	2092.87	-13.9251			2463.89	13.5024	2781.3	-10.4679	2221.51	-7.38098	1200.9	7.09902	1996.87	11.2944	2327.36	-9.34814	2771.24	-37.6645	2808.2	-5.97112	2657.81	-6.67352	2772.81	-14.2973	4140.49	70.5983	2718.54	7.25632	3067.77	-38.9573	3957.79
	3319.59	8.28282					2891.86	-39.4991	3138.32	29.2643	3013.07	32.4675	3615.24	13.9984	3740.6	-12.7005	1661.13	37.1326	2100.01	-25.9248			2449.06	14.3034	2785.53	2.0682	2225.98	2.43376	1205.76	7.79319	1989.42	8.64738	2331.03	-2.1968	2781.96	-33.2282	2801.33	-25.4133	2663.15	0.915088	2807.35	5.35979	4142.22	68.0081	2738.2	15.3405	3057.31	-36.3162	3991.27
	3321.72	6.23981					2903.65	-39.0202	3181.3	25.0428	3025.1	32.0056	3615.39	11.4305	3761.85	-0.404555	1668.36	29.0012	2101.5	-26.1602			2485.29	7.47087	2831.98	-4.25249	2236.19	-4.72726	1215.64	15.1426	2015.35	8.9143	2333.43	-14.6009	2783.11	-49.0105	2836.17	-13.2974	2683.24	-11.9578	2790.83	-2.88155	4214.51	61.5524	2736.93	20.1352	3072.41	-34.8005	4022.77
	3337.48	10.0521					2913.66	-37.616	3193.32	23.5731	3031.47	34.5701	3628.53	22.4339	3774.69	4.63068	1667.02	32.0731	2130.15	-27.3866			2492.5	10.9385	2846.59	-1.60272	2249.93	-5.4104	1222.94	13.9138	2010.48	19.7283	2334.76	-3.96185	2790.55	-43.1163	2837.46	-32.3176	2691.51	-3.85069	2805.44	-4.71654	4233.85	61.7487	2748.93	30.2439	3083.14	-19.1002	4026.24
	3348.04	14.11					2920.01	-34.9013	3201.18	22.7981	3053.59	39.0621	3642.07	21.2359	3838.29	9.70924	1685.28	24.5906	2134.48	-12.8651			2495.42	-7.32433	2837.31	3.90348	2263.66	-8.36071	1212.4	23.2601	2023.42	22.9798	2336.04	-19.6108	2828.13	-58.4534	2843.61	-22.2564	2713.3	-21.9019	2835.72	3.14953	4250.67	56.5003	2752.3	34.3996	3099.98	-22.7072	4039.18
	3370.38	20.3393					2896.63	-32.8113	3210.55	25.8181	3065.88	43.1854	3667.68	31.7841	3842.14	10.211	1681.88	25.2885	2126.9	-17.911			2512.47	7.09066	2852.74	0.969029	2287.26	-5.7732	1238.07	26.8001	2029.04	24.7604	2337.84	-16.6283	2837.59	-48.7865	2847.12	-32.655	2717.73	-8.25772	2840.79	-1.42269	4262.82	74.5021	2757	32.1438	3089.28	-23.0802	4075.03
	3366.56	18.509					2925.55	-33.1046	3212.57	19.2553	3086.43	43.9329	3714.75	22.9976	3843.52	13.0716	1721.64	20.5644	2141.79	-19.746			2523.28	5.61402	2852.59	6.77298	2294.25	-2.06792	1224.19	36.0093	2023.42	23.6623	2336.14	-18.7753	2817.57	-52.0671	2859.14	-27.0597	2737.59	-1.96201	2843.52	0.011006	4269.04	66.3304	2768.17	42.4941	3119.45	-1.52461
	3368.46	7.25557					2943.14	-22.5269	3239.56	16.5601	3086.71	39.3236	3740.61	20.7093	3866.31	22.7658	1722.36	19.4022	2145.57	-10.7598			2539.96	6.62064	2874.63	3.29549	2307.92	-4.74696	1249.44	44.5463	2049.16	24.5233	2354.71	-11.3312	2835.35	-50.4042	2857.21	-34.0868	2756.87	-5.86919	2841.94	-4.73589	4344.93	54.2034	2785.57	39.2521	3126.65	13.1004
	3391.52	21.9899					2950.57	-17.168	3249.86	25.4124	3101.36	53.7218	3748.24	13.3821	3867.5	24.3011	1728.23	5.89151	2167.75	-5.33285			2541.67	-6.75922	2888.86	9.34078	2320.6	-4.64136	1255.68	38.7641	2052.7	23.8928	2354.63	-22.8469	2850.19	-49.6644	2864.51	-45.8126	2774.29	-5.02579	2848.77	-9.52926	4350.47	59.0127	2806.28	48.0037	3139.21	15.1577
	3403.21	26.0617					2949.6	-22.9874	3251	20.0626	3122.63	41.1613	3763.86	10.611	3869.63	27.5332	1730.98	2.98702	2170.57	-11.7635			2549.94	-13.5929	2892.63	5.03347	2335.33	4.51403	1255.62	42.719	2079.32	30.9265	2349.75	-6.3827	2860.47	-45.3745	2876.28	-41.2098	2785.13	10.4748	2869.81	-5.46473	4360.46	65.3769	2813.29	44.5676	3153.19	33.7493
	3419.24	20.6491					2957.91	-18.2226	3263.35	12.4605	3138.99	48.5699	3766.5	7.76466	3889.2	32.3471	1746.97	2.54248	2180.89	-1.62812			2555.15	-12.4571	2920.34	4.81291	2335.61	2.71294	1248.14	46.3917	2066.35	32.6926	2388.25	-6.87583	2879.16	-47.7298	2897.43	-42.0436	2783	3.14587	2866.08	-8.66397	4366.14	56.5807	2814.45	49.7898	3171.67	34.0816
	3418.61	21.5955					2957.31	-22.7058	3268.53	27.4355	3146.98	46.7944	3774.84	16.7158	3913.08	47.7971	1737.93	8.76681	2199.31	1.53892			2566.99	-2.50952	2936.92	11.3136	2349.86	2.5627	1260.7	48.57	2082.52	32.7934	2384.23	-5.50907	2878	-50.3638	2889.36	-41.0964	2797.8	2.72065	2874.22	-7.24112	4371.23	65.0731	2827.18	45.2684	3198.66	32.3196
	3451.66	28.4529					2969.88	-14.6108	3310.64	17.6056	3154.6	38.1028	3784.1	15.945	3943.32	45.6226	1748.73	1.96292	2199.87	-0.878529			2580.29	-1.59879	2936.18	6.13334	2350.38	-4.66798	1270.16	49.081	2091.36	36.2035	2397.48	-3.36336	2880.81	-47.6718	2927.5	-33.1154	2815.55	-9.02987	2875.55	-14.768	4553.14	36.6743	2839.01	36.237	3218.46	36.0176
	3451.63	20.515					2976.32	-7.85767	3313.21	9.40658	3163.54	31.8929	3784.39	-6.30408	3947.84	51.5479	1750.31	2.92696	2204.02	14.1526			2601.27	0.0115051	2949.41	9.87739	2363.88	0.749462	1276.71	48.8885	2094.68	42.5317	2403.6	-16.5559	2884.25	-51.6674	2942.83	-37.544	2816.68	-10.6461	2888.76	-10.2808	4559.14	32.1126	2852.29	55.4483	3242.32	42.8326
	3454.7	19.1341					2990.05	-12.4012	3334.75	9.22914	3181.63	41.2218	3793.19	-9.57887	3993.14	44.1668	1752.52	-4.65801	2216.62	13.7092			2603.9	-14.6363	2958.3	15.3666	2368.93	-2.14898	1289.3	44.9902	2096.28	36.474	2418.25	-15.1757	2895.02	-59.6325	2954.8	-54.1971	2834.34	-5.41865	2906.93	5.56107	4581.74	28.6711	2869.33	61.7155	3229.07	48.0614
	3458.83	26.3273					2991.8	-4.32331	3345.9	15.551	3182.48	46.1151	3803.54	-8.82208	4003.32	45.8152	1758.14	-17.1023	2225.06	6.63722			2624.28	-2.92369	3015.57	18.733	2373.42	-8.44814	1283.19	48.4817	2079.94	41.2129	2432.57	-1.57981	2899.01	-52.7936	2967.7	-56.9988	2847.57	-13.8756	2914.55	8.53573	4578.28	31.7046	2878.69	66.6465	3251.1	55.0905
	3469.53	20.0211					3006.64	-8.00018	3368.13	17.1655	3186.94	54.3484	3809.65	-18.7268	4011.42	44.4296	1761.15	-18.5488	2234.61	2.54192			2595.91	7.27336	3020.75	14.4068	2383.09	-5.34416	1293.2	46.8399	2103.82	45.8608	2437.93	-2.11894	2914.37	-46.1697	2970.82	-55.5174	2856.11	-8.40501	2912.16	1.84303	4570.83	32.0505	2892.52	53.9462	3266.77	55.3603
	3479.94	21.6259					3020.41	-0.415938	3372.93	20.246	3201.81	47.778	3817.16	-26.9879	4015.61	45.2709	1775.59	-19.9694	2241.66	18.1665			2633.56	-11.638	3018.66	21.1997	2412.56	2.06797	1307.81	52.0452	2134.16	47.8178	2427.67	-2.60478	2928.94	-44.252	2993.72	-46.4606	2873.18	0.28857	2933.73	15.8359	4583.67	48.6872	2894.72	53.2184	3276.98	57.6836
	3491.8	28.6292					3036.37	-9.21448	3375.14	19.2554	3222.12	46.0983	3820.35	-21.7264	4044.92	47.9407	1778.09	-22.1776	2242.49	23.5797			2643.56	-10.1294	3026.08	22.1114	2408.3	-4.05374	1322.57	50.4273	2138.01	43.2016	2458.79	-12.4966	2939.37	-44.7454	2998.87	-48.0421	2901.35	-0.9509	2959.67	-6.34342	4601.96	44.0571	2902.9	57.7001	3276.67	54.9242
	3497.12	16.6554					3049.33	-5.05178	3381.42	12.5401	3228.29	44.7085	3837.17	-26.9582	4042.92	45.6009	1786.17	-26.1472	2236.39	25.7037			2653.61	-5.62546	3043.14	25.1686	2431.26	-7.54527	1324.26	45.4955	2143.68	43.0616	2492.58	-2.85965	2946.56	-50.4646	3023.89	-41.0123	2908.47	-20.8165	2970.98	11.0613	4883.65	-35.2138	2914.53	64.3159	3301.33	54.4856
	3513.43	22.0584					3057.43	-16.1106	3385.68	16.1666	3234.22	35.6381	3845.7	-15.2774	4052.81	39.0709	1800.16	-27.485	2251.74	8.50901			2659.29	-1.81915	3050.88	23.0096	2430.88	-14.5541	1334.49	46.7647	2150.24	42.6397	2482.96	0.425172	2965.01	-57.4647	3031.07	-36.6515	2920.5	7.16193	2992.83	15.7121	4896.54	-14.2095	2916.77	57.9617	3303.12	48.7156
	3515.56	17.9877					3063.68	-9.35069	3392.07	13.4344	3253.58	44.7115	3848.56	-11.542	4147.31	41.3041	1802.32	-31.3234	2268.66	14.5532			2661.75	-3.05678	3092.59	25.0304	2429.85	-5.18536	1336.11	35.5387	2151.43	41.3621	2497.18	-8.40269	2966.09	-44.4229	3050.04	-43.9714	2936.63	1.12403	2993.89	8.37818	4905.76	-30.1516	2917.01	53.4483	3309.57	54.5845
	3549.21	24.1394					3073.39	-11.9347	3399.34	7.05297	3269.1	46.9383	3894.37	-15.6462	4000.14	32.0713	1803.57	-35.9901	2273.18	27.0354			2668.1	-9.82497	3094.11	33.3338	2438.98	4.6044	1346.61	24.7999	2153.58	39.9839	2499.69	-11.8034	3006.46	-36.5031	3044.55	-38.8909	2933.19	-28.4	3012.86	21.0524	4923.02	-27.4513	2927.32	53.812	3330.58	60.3069
	3555.85	27.5685					3075.99	5.1271	3416.78	15.6245	3268.68	34.9166	3892.88	-38.7709	4074.31	22.7876	1804.62	-43.0026	2285.67	12.3145			2683.36	-2.29814	3097.58	31.9522	2457.26	-3.45248	1339.78	16.3093	2172.56	45.0233	2503.55	-15.024	3010.1	-28.6444	3067.57	-47.9749	2950.73	-11.3222	3019.49	20.4097	4921.45	-28.2265	2929.46	51.8206	3332.24	70.6518
	3565.84	36.1067					3082.78	1.86052	3407.84	14.2331	3291.09	35.639	3917.13	-28.8492	4090.22	25.4538	1811.88	-41.0491	2292.67	8.26378			2692.01	-12.0512	3100.94	36.3783	2460.4	-6.92283	1358.35	14.2312	2175.54	48.8133	2506.08	-7.43315	3038.85	-24.3154	3094.8	-54.3785	2952.99	-0.621189	3023.8	16.7628	4940.05	-23.5595	2934	44.3549	3371.16	66.6771
	3562.79	33.1018					3103.02	-0.0929937	3418.81	9.01677	3306.95	31.2019	3933.34	-40.8045	4095.25	26.3694	1820.74	-43.562	2298.1	6.1377			2710.91	-30.6543	3114.58	28.6226	2464.2	-8.64407	1377.44	4.25094	2175.83	48.7429	2502.88	-13.949	3044.56	-29.0466	3101.16	-49.5825	2987.09	-9.49928	3027.93	6.80749	4952.95	-25.4876	2943.24	46.6654	3381.08	69.7356
	3588.82	38.7893					3127.43	-5.77612	3442.33	2.10537	3327.33	41.7133	3944.79	-31.8597	4156.62	28.91	1843.2	-43.8995	2296.21	13.7952			2715.93	-34.497	3153.05	35.031	2472.94	-4.34366	1376.55	0.172927	2188.89	44.4941	2503.98	-12.4316	3064.32	-26.9637	3118.23	-47.843	3003.63	-8.99187	3041.67	13.7844			2981.73	45.5038	3393.02	66.9346
	3595.88	34.9331					3124.62	3.22542	3476.97	8.21118	3333.62	48.0473	3951.25	-30.8142	4159.88	16.5863	1832.57	-38.9096	2316.27	16.6293			2724.92	-19.2267	3158.19	33.2613	2479.34	-6.13	1392.98	-0.437157	2191.92	48.3389	2503.81	-16.6151	3055.9	-24.2654	3113.15	-46.4977	3021.39	0.327167	3045.06	14.3028			2958.28	50.7387	3407.41	67.0583
	3617.46	31.0324					3145.36	13.5559	3496.34	-0.180102	3338.07	52.127	3953.01	-25.5142	4169.27	14.3357	1830.38	-42.5664	2329.45	17.3426			2744.72	-4.26102	3179.38	36.1776	2494.15	-3.12478	1397.8	-8.9504	2217.28	45.5472	2520.76	-9.25655	3090.13	-28.393	3136.77	-37.4934	3038.05	-3.80556	3068.4	18.524			2992.96	56.4368	3421.73	58.9466
	3610.63	37.961					3147.11	18.8791	3487.34	5.3303	3341.49	55.4798	3974.45	-39.552	4175.4	19.9965	1859.64	-46.1503	2335.78	20.5853			2740.28	-9.532	3173.32	34.6825	2500.28	0.973027	1401.75	-27.1115	2221.9	54.8549	2508.85	-11.7948	3080.63	-17.0162	3146.13	-47.7893	3038.43	4.69241	3080.23	15.2155			3028.31	51.4764	3421.57	59.0696
	3630.93	38.3999					3144.49	21.9701	3496.75	-0.350669	3349.58	51.2396	3983.84	-10.1254	4193.36	13.9966	1870.46	-40.8113	2338.89	25.3799			2757.52	-11.583	3185.38	31.2428	2507.22	-8.59914	1408.78	-17.2639	2245.68	49.7969	2527.32	-6.80068	3076.88	-15.5115	3146.89	-34.3995	3059.58	-3.18008	3084.22	18.7594			3012.38	51.0708	3448.29	66.69
	3638.64	35.9717					3160.2	18.4558	3505.54	-0.557522	3364.84	45.9105	3993.01	-23.7648	4195.29	16.6665	1873.51	-40.6389	2352.72	15.0516			2780.63	-22.6216	3197.66	42.7836	2517.25	-11.6403	1417.09	-21.2277	2243.81	50.9901	2514.68	-6.69751	3088.83	-9.15428	3164.04	-45.9772	3078.99	10.4896	3091.82	11.0397			3042.52	48.8395	3453.41	58.0666
	3640.07	32.4772					3167.42	17.0357	3518.07	-1.01333	3376.37	51.9746	4003.41	-20.5151	4202.49	6.88859	1847.15	-46.6619	2355.88	16.5858			2810.42	-17.7779	3202.99	41.6281	2523.6	-15.9493	1430.84	-30.9258	2257.6	49.9286	2528.92	0.776162	3097.54	-14.0434	3169.96	-59.7886	3073.14	16.837	3118.82	14.3389			3045.97	45.4847	3462.46	49.3472
	3738.4	26.8365					3187.74	18.625	3526.31	-6.99114	3384.24	50.1682	4010.87	-33.7282	4221.21	8.52966	1854.23	-34.5774	2369.67	6.68697			2816.19	-15.9975	3238.06	40.8567	2536.01	-21.2424	1420.03	-25.1957	2271.1	44.0714	2529.16	5.57498	3107.83	-20.6975	3175.92	-48.2377	3083.33	1.77186	3131.24	17.5732			3053.58	41.8047	3475.94	46.261
	3655.99	28.766					3216.08	-3.23998	3534.04	3.22356	3396.73	46.4118	4052.98	-21.4158	4227.48	0.336909			2377.01	-0.166664			2832.93	-16.635	3246.94	45.9523	2537.89	-12.1353	1440.43	-37.0833	2276.93	51.9242	2551.85	1.42919			3181.63	-48.4199	3093.1	6.69708	3144.75	27.5091			3060.25	35.1552	3496.87	43.5726
	3671.46	27.6755					3224.28	15.4394	3537.5	-3.79664	3406.16	37.5875	4064.7	-19.9063	4296.01	0.259032			2383.15	-15.5619			2840.25	-22.3574	3261.83	51.7171	2552.52	-10.1286	1461.98	-44.1154	2298.75	53.2506	2565.56	-2.61904			3188.92	-40.3738	3096.53	9.56014	3155.98	39.3348			3073.98	36.3401	3498.77	46.8218
	3688.4	34.9612					3244.38	10.8955	3547.27	-6.83889	3422.31	41.4569	4082.83	-20.9601	4287.8	8.05081			2401.63	0.290732			2842.34	-33.0544	3256.83	44.6279	2550.68	-16.7767	1463.64	-46.2017	2305.82	48.3079	2573.46	-6.26002			3187.21	-52.3857	3116.14	13.5643	3163.2	23.9713			3075.8	27.6216	3526.97	27.5642
	3680.97	34.1078					3255.01	7.21584	3563.42	-0.041165	3422.58	45.1289	4099.12	-24.6118	4259.9	-12.224			2403.06	-12.383			2849.83	-20.6272	3295.78	52.485	2560.31	-15.7238	1455.15	-50.1052	2323.59	61.068	2576.91	3.82797			3214.57	-60.4047	3128.36	18.3808	3180.7	28.52			3089.79	17.9006	3507.83	17.2435
	3711.27	30.8226					3240.98	14.4296	3570.98	-0.851072	3455.18	51.2396	4105.26	-2.42941	4311.04	-13.4939			2408.64	-9.47678			2860.67	-36.2444	3280.07	44.7479	2572.12	-7.8557	1456.05	-50.5489	2318.25	50.9786	2582.38	15.2447			3217.58	-47.155	3143.46	14.5241	3196.82	46.7281			3098.99	15.6543	3542.38	16.9504
	3724.9	26.3731					3267.11	26.2074	3585.3	-1.90793	3465.44	47.2444	4114	-4.46096	4313.75	-7.89616			2435.74	-22.0751			2864.23	-30.6062	3312.41	44.3989	2600.87	-13.3863	1467.22	-48.2148	2330.7	49.0983	2584.49	10.4168			3245.72	-44.1465	3147.27	21.7783	3208.41	34.9912			3108.01	15.7803	3567.31	14.5045
	3729.18	23.9554					3284.46	21.0029	3587.01	0.098728	3478.01	48.6107	4111.67	6.26168	4327.29	-1.80368			2435.86	-26.2714			2865.16	-25.355	3318.58	45.2062	2610.37	-3.53369	1491.67	-54.2822	2340.55	41.0577	2611.2	9.0564			3252.74	-31.1051	3166.36	26.9025	3194.82	37.4933			3120.07	18.2338	3554.83	11.8946
	3742.54	37.3474					3280.6	23.1205	3615.25	0.0496802	3492.95	44.3191	4123.81	-12.9652	4330.85	-6.94796			2448.89	-25.9154			2883.63	-24.9876	3317.86	48.6613	2613.19	-3.92875	1491.45	-48.9498	2345.16	48.315	2614.6	10.1762			3256.29	-49.7722	3181.18	-12.126	3201.2	40.9176			3131.12	14.5011	3567.72	19.4928
	3737.44	30.3755					3301.63	17.3117	3610.53	-5.99591	3496.42	39.2279	4146.06	-8.80549	4360.11	-5.437			2453.86	-41.6398			2889.52	-17.2669	3333.29	44.7328	2619.26	-21.0893	1482.88	-50.3767	2336.93	37.1696	2615.31	16.6221			3263.8	-45.5934	3183.97	8.52326	3213.67	45.2234			3138.07	4.80034	3580.99	17.9633
	3757.24	20.2894					3304.6	15.4842	3638.73	-5.38683	3503.7	27.0958	4152.38	1.678	4358.28	-1.48693			2469.82	-38.6933			2880.73	-17.7484	3342.26	45.2294	2631.76	-22.8959	1497.63	-46.1496	2343.88	38.4566	2618.08	14.5628			3263.78	-44.0488	3193.21	1.11879	3219.06	36.2524			3155.27	-0.149615	3593.22	23.2048
	3766.78	27.4545					3308.82	20.2134	3661.3	-6.72104	3517.18	29.2642	4156.23	13.4199	4371.83	-12.9403			2478.66	-34.5745			2886.07	-36.7375	3339.82	43.9562	2630.45	-27.5679	1505.25	-56.7589	2367.74	49.7948	2654.1	5.41037			3271.7	-26.9316	3199.57	0.575863	3230.66	30.9615			3181.46	-5.50317	3609.56	19.2659
	3788.46	25.431					3331.54	8.65692	3668.58	-4.27314	3543.46	38.4788	4208.46	27.9744	4381.01	-16.919			2491.03	-43.3932			2917.4	-26.3521	3343.16	44.3732	2642.64	-31.4068	1499.62	-55.5451	2371.73	43.7242	2655.59	8.94465			3276.4	-18.2652	3217.68	9.93049	3235.66	33.5341			3178.08	-3.6135	3623.69	14.6902
	3789.27	34.6331					3340.7	20.8528	3672.78	-5.19098	3551.27	44.534	4206.83	32.8713	4396.15	-25.1831			2494.22	-41.7515			2896.49	-41.5552	3374.58	37.752	2650.86	-29.821	1508.21	-56.794	2377.43	47.2727	2666.54	5.92099			3297.93	-21.8886	3225.25	9.93361	3232.14	53.7353			3188.34	-3.77131	3634.59	15.6998
	3818.8	19.3541					3357.75	13.7309	3688.24	-8.17002	3569.55	29.709	4216.95	34.5547	4393.23	-31.9201			2498.84	-40.3395			2921.7	-24.4881	3390.82	43.5293	2655.81	-20.9674	1509.47	-48.2546	2394.3	38.7532	2662.78	4.90031			3311.86	-13.481	3232.54	1.53562	3242.24	43.6249			3214.24	-8.80332	3645.39	13.8358
	3822.47	20.7362					3367.96	16.3349	3692.96	-13.0127	3583.38	27.2175	4237.49	15.9675	4460.52	-31.2964			2500.15	-45.0665			2921.38	-26.4357	3410.07	44.5315	2666.83	-22.3522	1512.07	-53.9214	2415.63	39.1495	2668.64	7.18933			3325.34	-22.6938	3248.66	3.10479	3255.66	39.3561			3221.7	-9.13475	3667	-10.5327
	3841.49	26.9408					3385.7	18.7449	3702.38	-14.4748	3590.75	28.9386	4246.23	30.4056	4457.7	-25.8755			2517.87	-29.4024			2943.07	-31.807	3402.1	37.4923	2669.78	-31.4754	1527.21	-48.629	2421.02	40.2964	2676.07	2.83147			3326.07	-23.8443	3251.81	-4.4431	3274.54	42.1814			3225.11	-10.1287	3691.79	-10.5845
	3847.43	17.2931					3392.65	17.6642	3700.55	-12.4299	3601.13	31.921	4242.68	25.2708	4463.32	-33.905			2523.7	-41.8588			2941.38	-27.8919	3423.32	36.1721	2677.45	-26.7085	1524.59	-41.97	2436.08	27.5822	2679.39	12.6493			3328.25	-15.3926	3267.79	0.167664	3289.6	38.6452			3238.86	-10.5352	3677.11	-15.5615
	3855.52	13.1053					3401.91	16.8614	3704.54	-11.2339	3620.08	28.3785	4269.09	30.9106	4427.29	-34.8221			2539.26	-28.8865			2945.46	-20.4565	3429.19	29.416	2679.78	-32.5952	1534.54	-45.5271	2438	32.2092	2688.38	18.0073			3343.59	-6.99213	3263.89	-4.24886	3289	46.7322			3243.77	-15.7932	3704.92	-10.8507
	3870.13	20.3277					3411.91	9.09978	3723.09	-11.1494	3643.65	30.2962	4266.91	38.1883	4476.65	-34.0192			2549.59	-32.2445			2951.8	-24.3081	3466.15	28.2304	2690.61	-28.3107	1536.16	-44.2071	2450.81	31.902	2687.65	19.7125			3347.45	-15.8841	3279.14	2.404	3300.2	38.9893			3243.82	-41.5923	3714.04	-19.0564
	3883.58	24.6659					3436.56	26.6816	3724.33	-11.1275	3652.76	26.6352	4263.05	35.472	4479.42	-27.2859			2564.79	-19.083			2974.52	-31.1217	3476.09	28.7796	2706.47	-33.1209	1544.47	-30.3344	2455.87	32.0188	2711.71	22.413			3357.22	-19.7612	3267.79	5.59839	3306.45	43.051			3256.56	-51.7292	3725.77	-10.7424
	3896.74	15.1501					3459.91	23.9072	3735.74	-13.7432	3659.52	25.6397	4270.58	31.0044	4507.12	-39.8955			2579.59	-15.5381			2975.37	-15.5101	3489.04	42.0233	2727.73	-24.2308	1549.24	-25.6007	2470.36	39.4719	2717.71	24.7945			3393.87	-15.888	3280.76	1.218	3328	42.8984			3273.72	-42.2489	3743.09	-12.2461
	3906.77	19.6807					3443.78	26.3314	3740.4	-11.9075	3653.18	32.0603	4279.73	36.1551	4507.52	-28.5039			2616.11	-11.6878			2984.77	-25.2272	3481.02	29.0182	2718.55	-25.691	1554.25	-17.2816	2471.98	33.7463	2726.62	7.9366			3413.68	-19.0934	3293.63	-3.19367	3352.98	39.8305			3284.73	-43.3296	3761.17	-8.09817
	3905.95	20.4869					3465.36	22.2558	3752.68	-20.2627	3675.44	9.12973	4295.59	48.6642	4525.71	-32.5386			2640.14	-28.7689			2996.87	-23.6797	3503.81	27.2481	2735.18	-36.3858	1567.47	-12.9605	2472.94	37.5371	2726.6	16.0122			3420.22	-4.24363	3301.1	5.85757	3357.33	44.575			3289.4	-35.9364	3764.09	-2.4384
	3917.41	11.8485					3495.14	17.5261	3745.87	-12.8593	3686.51	7.16494	4306.15	41.4719	4524.34	-29.4043			2634.71	-22.5192			3014.84	-26.1748	3508.63	22.6297	2758.46	-37.838	1569.74	-0.465905	2493.04	32.1116	2740.92	17.9038			3421.26	-1.42621	3308.3	-8.9526	3353.26	56.8722			3310.54	-39.5422	3782.93	-8.35516
	3928.93	11.3202					3512.81	12.0908	3766.1	-4.74727	3695.53	9.60815	4313.73	42.6341	4534.88	-35.0877			2644.35	-6.04846			3019.47	-16.4374	3500.63	31.0106	2765.1	-35.722	1574.29	11.1909	2501.57	31.4642	2736.92	24.6558			3445.71	-2.73711	3315.96	-6.15338	3373.98	53.1364			3324.01	-39.4593	3789.7	-28.406
	3931.51	3.46464					3540.33	8.72752	3791.95	-16.1909	3709.49	15.1339	4307.99	45.3476	4538.02	-41.1033			2652	-24.8572			3023.5	-22.3849	3507.9	26.8953	2771.47	-36.1066	1575.49	4.49595	2519.1	28.6755	2757.59	17.4425			3451.54	7.29687	3307.95	-13.4398	3374.05	43.5197			3338.62	-44.6937	3794.67	-30.7126
	3941.94	11.4049					3555.77	12.9296	3802.6	-16.3261	3707.81	7.10735	4325.34	45.4867	4548.84	-38.695			2659.76	-18.4189			3032.82	-18.3955	3540.95	27.417	2801.62	-37.7157	1576.69	3.524	2533.69	39.2202	2759.28	25.4607			3476.74	5.39169	3317.56	-10.1096	3390.76	47.7243			3353.29	-55.6105	3812.35	-35.5241
	4055.58	8.01929					3569.29	6.57573	3823.95	-13.9045	3735.28	2.52154	4326.37	49.7318	4565.31	-26.8945			2653.51	-21.3962			3034.55	-13.9165	3547.29	24.8026	2796.31	-36.3128	1588.48	5.37229	2542.7	29.5465	2767.87	23.5362			3489.52	12.8525	3338.15	-3.72638	3383.82	38.3822			3358.66	-54.7607	3833.18	-39.679
	3962.42	-1.22682					3586.88	-5.9078	3819.92	-13.4089	3746.81	-3.07595	4382.98	48.0895	4612.86	-29.5125			2666.77	-31.7289			3051.01	-4.60395	3557.66	17.2242	2811.63	-33.1012	1601.47	6.65492	2533.47	25.7537	2771.04	31.3756			3502.01	18.5985	3337.16	-2.75719	3396.48	31.6936			3367.73	-62.1137	3837.15	-37.8917
	3986.36	-0.198298					3604.46	-12.8541	3839.04	-15.9626	3769.54	-8.53754	4397.72	41.9835	4583.48	-31.9177			2676.25	-30.781			3068.76	-14.1327	3575.9	7.41447	2819.17	-33.0246	1596.6	2.92522	2564.23	31.0357	2799.93	17.4644			3511.9	16.4833	3337.2	-0.526063	3427.01	37.5997			3388.27	-44.6462	3867	-32.7954
	3991.5	-3.19794					3685.69	-3.81059	3847.72	-15.6401	3778.83	-2.00378	4393.88	35.8701	4650.58	-23.2646			2669.68	-9.93587			3081.11	6.44095	3612.84	5.07452	2829.06	-36.3166	1616.91	4.87847	2564.86	19.9279	2794.24	23.7263			3507.61	4.03852	3367.56	-0.367198	3457.71	43.1676			3393.63	-67.0981	3881.07	-33.0148
	4009.62	-0.30042					3688.54	-7.18837	3864.42	-25.093	3793.77	4.5497	4410.42	56.4833	4651.93	-15.0422			2683.41	-22.3495			3061.79	-0.0595386	3578.7	7.7909	2830.92	-38.4522	1636.94	16.2163	2591.15	18.9103	2820.61	28.0949			3523.37	6.79174	3373.34	-3.23267	3469.87	37.0692			3397.45	-68.7687	3911.49	-32.1751
	4006.14	-3.93659					3704.59	-10.1559	3860.26	-15.6766	3825.87	-12.018	4430.9	55.6718	4669.85	-20.6822			2698.65	-11.6155			3071.06	11.3766	3595.72	10.2202	2844.64	-38.3845	1643.77	15.3916	2592.9	25.045	2820.08	25.3501			3554.31	3.52517	3380.17	0.20932	3474	38.6423			3406.28	-82.4942	3910.12	-42.107
	4041.55	-14.4643					3701.27	-25.8612	3869.96	-16.6928	3844.88	-13.0265	4433.77	46.3848	4676.03	-16.2543			2694.76	-6.74184			3092.15	15.5149	3602.11	0.794926	2863.77	-41.2946	1649.48	24.2302	2596.04	18.5322	2821.3	31.307			3575.81	26.4114	3389.51	-16.845	3495.31	43.3337			3415.25	-86.5743	3924.28	-47.1984
	4045.8	-11.6192					3727.45	-23.3511	3862.99	-13.3066	3854.58	-14.3238	4420.49	71.6001	4680.15	-20.8879			2707.24	-6.51408			3088.18	19.5819	3640.34	0.201242	2874.24	-34.0599	1657.39	26.7146	2597.04	28.1433	2836.61	33.1272			3591.68	21.7003	3397.89	-5.17767	3486.9	34.4666			3416.94	-82.2947	3925.4	-54.3137
	4059.59	-7.06049					3745.22	-41.1193	3880.27	-11.2741	3876.11	-18.9748	4449.44	51.1724	4689.28	-17.9869			2716.06	-9.15999			3082.09	12.0133	3645.4	-0.449014	2892.27	-36.5393	1660.47	28.4153	2621.42	24.2062	2840.99	36.7438			3599.82	18.064	3400.41	-11.1246	3515.51	21.5508			3420.77	-76.9442	3935.25	-56.1374
	4061.07	-6.81484					3746.16	-28.7691	3884.74	-19.9858	3883.23	-8.66191	4463.07	40.4981	4688.31	-11.6454							3129.03	16.8027	3658.58	-6.5148	2904.99	-42.0562	1671.61	42.8072	2604.35	21.2839	2867.4	39.367			3614.09	21.5188	3413.14	-2.88424	3514.46	34.4926			3449.59	-70.5669	3941.91	-53.9854
	4084.63	-12.0341					3764.27	-31.9508	3889.87	-15.9921	3887.63	-4.65067	4492.95	44.8806	4723.77	-10.8042							3128.87	32.5973	3676.35	-5.20888	2915.38	-40.4564	1679.72	37.784	2622.47	19.3084	2879.11	33.6224			3622.17	34.2359	3421.13	-3.57568	3531.58	34.006			3472.13	-71.7133	3955.58	-58.8751
	4087.39	-9.02061					3764.87	-25.8117	3893.08	-11.4713	3885.77	-1.28887	4506.5	36.8423	4727.9	-6.31298							3134	35.3879	3709.86	-6.74132	2914.28	-34.4888	1681.19	36.3941	2634.17	13.9733	2877.27	35.7403			3630.17	3.15686	3425.88	-3.40153	3543.51	34.2606			3472.43	-77.8518	3983.51	-61.5827
	4107.16	-15.8861					3791.34	-29.4359	3898.81	-5.49903	3890.4	-2.76639	4523.37	29.1133	4797.43	-2.92015							3147.17	19.4242	3708.84	-13.8046	2926.3	-25.0392	1689.46	40.9645	2656.19	8.48058	2894.54	37.5554			3651.02	6.28523	3445.56	-13.7337	3546.23	28.458			3492.81	-68.6901	3992.79	-60.873
	4106.06	-14.324					3808.37	-41.3031	3923.5	-9.12739	3902.02	-10.4203	4530.51	37.1444	4810.38	12.3847							3154.39	32.2155	3718.3	-14.5021	2949.56	-24.0302	1693.14	47.4857	2662.89	27.2481	2898.25	30.572			3651.65	26.3856	3457.02	-37.5288	3552.63	27.8662			3489.28	-75.1839	4021.38	-60.1997
	4113.32	-10.4011					3821.71	-36.3857	3907.55	-6.55317	3928.96	-4.35049	4535.48	55.0921	4815.59	15.7989							3151.45	25.1414	3720.67	-14.596	2968.47	-34.0577	1693.85	43.0252	2664.07	19.2191	2896.32	24.1822			3669.9	14.5812	3456.93	-28.3852	3563.41	36.1067			3505.04	-75.2131	4031.58	-58.2545
	4223.14	-17.2851					3810.76	-36.6642	3935.06	-7.77781	3932.23	0.430574	4503.72	45.2235	4837.81	2.68662							3164.28	26.8194	3722.85	-20.3256	2968.47	-32.5207	1716.34	46.009	2680.63	24.3572	2893.62	27.2397			3666.2	29.242	3465.68	-18.9489	3564.57	30.7775			3504.58	-71.2535	4032.72	-67.1627
	4146.39	-14.8994					3842.88	-39.8585	3960.27	-9.08023	3934.59	-11.632	4557.18	47.7117	4843.59	8.20994							3169.49	14.9899	3740.15	-17.7615	2977.14	-43.7883	1714.96	47.6957	2694.31	17.4089	2922.97	38.5442			3670.5	5.60931	3465.52	-25.3603	3577.9	17.3534			3523.94	-67.6612	4044.16	-61.4313
	4139.78	-16.4421					3847.91	-39.6375	3983.41	-9.17404	3960.38	-14.7387	4569.68	52.7373	4869.91	8.19866							3182.93	14.1186	3734.89	-23.3954	2988.98	-35.9133	1707.4	48.4068	2718.83	17.9963	2924.59	43.3585			3678.96	13.6711	3487.74	-20.5241	3587.85	13.6372			3523.78	-69.6947	4049.94	-62.4273
	4160.52	-21.7689					3867.38	-39.3817	3985.2	-12.8811	3973.59	-19.1145	4584.69	37.6277	4871.33	4.96236							3200.86	24.5916	3752.9	-13.7099	2987.56	-23.4197	1717.37	45.0915	2718.09	19.8357	2931.84	51.2706			3712.28	21.6924	3499.37	-17.8833	3591.26	13.8591			3541.41	-63.4842	4082.81	-72.3554
	4180.04	-25.8049					3868.07	-32.8245	4001.92	-15.2668	3978.09	-8.69243	4676.06	19.1002	4873.45	12.7634							3195.98	24.0534	3757.41	-21.7499	3004.68	-19.7425	1734.83	51.5727	2741.41	14.2539	2969.66	53.3365			3737.08	28.6393	3503.54	-22.9355	3613.55	12.9478			3559.09	-68.9477	4084.43	-77.4534
	4185.09	-18.6785					3878.04	-33.1325	4005.73	-11.981	3999.73	-7.39619	4592.29	17.7274	4877.07	11.4258							3202.52	29.9613	3768.08	-25.8734	3032.69	-28.036	1734.09	48.8927	2735.14	9.62716	2954.63	51.2931			3741.22	26.8141	3512.43	-44.6312	3607.59	12.4459			3556.68	-62.3749	4089.72	-66.5936
	4199.94	-30.3597					3893.83	-38.6632	4016.44	-19.0513	4005.15	-13.321	4605.93	15.6654	4880.95	8.73374							3205.11	25.8731	3805.2	-21.2907			1739.92	46.1495	2744.26	4.12938	2980.89	52.1357			3750.66	33.5491	3530.26	-31.0917	3634.5	4.80412			3569.3	-62.3215	4106.73	-66.4795
	4198.05	-31.6404					3902.63	-40.9322	4023.64	-12.9629	4014.72	-24.5145	4602.79	25.8381	4890.01	19.4517							3214.87	18.8157	3808.83	-22.2842			1741.31	41.2636	2753.89	5.77513	2977.34	57.1517			3776.99	26.8289	3546.07	-35.9359	3642.6	0.720656			3580.98	-60.6532	4111.75	-66.131
	4224.22	-33.1768					3918.89	-33.6055	4028.08	-14.4836	4021.38	-16.8959	4599.04	30.1476	4885.47	36.5545							3226.99	16.2914	3817.59	-18.3214			1758.65	38.8621	2773.29	9.45126	3002.54	46.573			3783.71	19.7986	3553.9	-42.953	3640.63	-2.88091			3615.96	-60.1393	4125.08	-74.0727
	4228.83	-32.2497					3929.16	-49.2535	4039.14	-15.6943	4031.41	-21.0084	4611.93	48.591	4899.53	29.8834							3217.17	1.00539	3825.9	-25.7235			1754.25	39.6958	2797.83	-7.08847	3014.32	56.1544			3792.34	35.9748	3555.79	-31.241	3644.92	2.54673			3603.28	-53.3185	4176.6	-58.9252
	4235.63	-32.2899					3960.44	-39.7556	4050.88	-19.7921	4039.15	-19.558	4620.1	54.6499	4938.9	32.1531							3222.45	15.8047	3857.31	-38.0889			1774.86	32.0491	2791.48	-2.51322	3006.01	58.5287			3803.91	25.3642	3569.45	-39.0694	3665.27	-2.49639			3651.81	-56.5332	4176.15	-54.803
	4245.57	-35.9388					3967.11	-30.8574	4054.02	-12.5639	4054.91	-20.2384	4671.52	31.8822	4906.84	45.7127							3240.23	20.3279	3883.41	-28.8929			1791.06	42.519	2799.53	2.23732	3023.59	64.0683			3811.41	47.3137	3586.2	-48.5838	3679.16	10.0112			3650.27	-57.343	4190.21	-59.8025
	4246.13	-27.4333					3991.61	-36.457	4063.28	-11.8632	4052.24	-28.3268	4624.67	33.0733	4955.01	32.7923							3251.68	13.8607	3892.51	-32.6444			1783.66	30.8448	2804.44	0.55992	3048.36	61.7967			3827.3	33.6735	3612.15	-39.7645	3684.73	0.170627			3659.33	-55.3629	4199.29	-58.6646
	4259.06	-34.8011					3990.51	-42.1307	4102.01	-13.6189	4076.64	-24.9723	4679.09	46.7667	4959.87	41.5437							3264.7	10.3662	3903.88	-26.4399			1800.57	24.137	2799.84	-2.13005	3053.06	55.5175			3840.17	33.3464	3612.8	-29.7608	3687.73	5.36424			3660.9	-48.6196	4210.82	-51.0856
	4367.51	-35.3686					3999.88	-36.6167	4112.87	-11.944	4102.95	-12.8949	4692.54	22.7523	4967.23	40.9616							3271.72	5.86441	3903.09	-21.6024			1794.21	25.3205	2826.4	-5.20805	3060.66	57.1323			3839.95	39.9448	3622.67	-33.1145	3689.89	-2.94547			3683.12	-41.2395	4228.83	-41.0765
	4376.52	-37.2333					4016.19	-37.932	4128.27	-19.41	4116.47	-17.5598	4687.82	37.2336	4963.46	47.7519							3275.31	12.1283	3962.33	-28.8072			1809.21	19.4871	2824.66	-12.8837	3080.83	60.004			3850.9	31.8676	3627.32	-32.2425	3700.29	-8.76064			3702.14	-44.1174	4229.82	-44.1857
	4342.41	-27.4615					4018.61	-20.7296	4141.12	-18.4625	4133.26	-18.595	4696.52	28.5313	4981.5	39.6346							3280.45	8.65945	3952.88	-15.7475			1818.66	5.51351	2847.27	-7.98186	3092.01	61.9396			3859.77	32.9939	3635.26	-42.0707	3729.89	-10.118			3708.34	-38.1418	4261.18	-47.1634
	4385.26	-44.8355					4034.82	-38.4703	4154.54	-18.0793	4144.3	-18.0518	4708.91	28.4446	4985.74	43.3947							3267.58	11.5691	3982.67	-25.2013			1827.14	-6.14844	2842.04	-19.3584	3127.22	69.5735			3885.37	24.9038	3642.99	-48.935	3745.57	-4.18663			3713.51	-31.7742	4266.43	-55.1327
	4388.03	-34.5382					4042.35	-26.6661	4158.51	-16.8706	4159.64	-12.4432	4703.3	23.2455	4992.89	46.5307							3282.14	1.65188	3979.37	-16.0471			1831.13	-14.0762	2851.35	-20.8494	3136.26	62.4588			3911.94	30.8382	3663.98	-42.541	3735.59	-0.58347			3718.45	-24.5131	4275.18	-38.3978
	4391.63	-42.8305					4056.39	-31.5007	4169.62	-11.9603	4154.27	-22.4054	4719.05	29.0754	4991.84	39.753							3293.44	10.1925	3981.85	-17.075			1826.47	-15.0531	2857.65	-11.9775	3131.92	64.2116			3914.64	15.0005	3666.14	-36.4638	3750.68	-12.5331			3723.64	-29.9692	4303.61	-36.5194
	4307.39	-33.6784					4063.58	-10.6281	4173.14	-15.2787	4172.7	-13.9962	4729.17	24.2218	5007.9	33.2451							3301.83	2.66456	3998.81	-20.909			1839.17	-14.9519	2897.56	-6.50389	3140.92	55.6189			3923.27	18.1874	3694.83	-30.2871	3772.66	-7.86086			3746.13	-28.1695	4314.47	-38.5258
	4329.28	-25.7942					4091.69	-23.874	4184.24	-17.8007	4182.66	-17.0898	4720.59	18.7258	5010.25	36.2934							3311.43	7.51686	3998.76	-22.7135			1848.32	-17.147	2925.53	-12.0974	3144.36	70.7764			3938.7	12.5296	3699.88	-41.361	3774.69	-14.0541			3752.13	-23.8903	4331.59	-30.559
	4334.9	-29.6164					4112.51	-15.0741	4186.73	-16.0482	4189.44	-15.591	4726.71	16.488	5040.25	35.594							3315.51	-1.89817	4046.04	-28.0228			1849.09	-29.1355	2915.37	-12.4744	3162.73	68.8739			3948.59	19.8154	3715.75	-33.5995	3786.3	-10.8811			3750.82	-21.8684	4349.49	-28.9417
	4348.92	-32.4484					4126.03	-16.3378	4198.97	-12.6865	4201.22	-2.09412	4739.4	27.218	5039.59	35.2663							3330.31	-11.6087	4076.77	-23.5586			1860.29	-24.5642	2919.12	-17.7709	3162.96	70.7117			3960.77	43.8821	3720.66	-40.2681	3806.06	-10.757			3798.68	-7.92595	4350.39	-9.77872
	4360.72	-25.7973					4137.77	-19.8114	4223.54	-13.1422	4198.5	-12.6365	4745.39	13.7431	5053.37	27.0542							3329.27	-5.4856	4030.83	-17.5126			1873.53	-36.6676	2930.52	-13.5322	3165.23	78.4353			3968.54	18.067	3735.92	-39.6752	3809.87	-5.8141			3778.4	-15.0939	4362.9	-11.0755
	4376.21	-26.3126					4147.59	-4.41262	4228.22	-15.7803	4224.51	2.47417	4745.64	12.1185	5050.05	21.3755							3341.43	-15.93	4066.7	-20.7356			1876.38	-40.5304	2937.21	-15.3187	3174.01	67.3992			3978.92	24.9467	3735.75	-24.7111	3821.31	-10.0594			3799.92	-2.09487	4380.49	-5.03036
	4385.6	-25.2364					4164.57	-9.60329	4232.4	-21.6548	4249.3	-8.94027	4757.24	26.5623	5099.71	26.6178							3345.5	-5.9079	4095.69	-10.2895			1883.98	-31.6893	2952.55	-22.6575	3194.98	87.6504			3988.56	16.7666	3742.85	-28.8192	3830.87	-17.5484			3820.32	-1.88713	4383.62	8.98142
	4396.23	-27.1584					4172.57	-13.9753	4231.18	-18.7296	4254.84	-3.70691	4783.66	27.6188	5111.74	25.3228							3354.57	-11.9297	4105.86	-16.0153			1885.76	-37.4512	2962.91	-27.0421	3220.07	72.5849			3992.33	13.12	3749.26	-25.487	3850.19	-8.97882			3834.27	1.25607	4392.15	14.2119
	4513.44	-34.168					4180	-8.72567	4272.99	-20.2267	4288.39	4.27453	4771.2	35.0868	5109.74	21.4751							3355.38	-13.6068	4126.51	-9.12833			1890.5	-42.6849	2977.54	-31.828	3230.99	78.3618			4042.58	18.9297	3763.69	-30.4883	3849.1	-22.684			3855.8	0.463693	4394.28	9.48066
	4517.03	-41.108					4174.37	-8.51229	4287.51	-15.6357	4283.76	6.79533	4793.16	36.1096	5120.51	13.8116							3364.78	-17.1258	4140.46	-11.648			1898.02	-40.5511	2996.1	-26.7466	3240.07	82.6974			4026.32	11.2966	3790.53	-25.7558	3863.22	-28.4336			3867.84	3.09083	4420.84	16.1125
	4425.34	-31.3293					4190.24	-3.3834	4292.06	-8.54656	4299.08	-0.412619	4797.15	28.8275	5133.95	8.07882							3374.47	-19.4386	4134.71	-10.4643			1915.5	-44.4021	2993.03	-22.0069	3248.9	80.3952			4062.91	15.1719	3787.9	-16.2914	3876.45	-16.1417			3849.99	8.29387	4430.76	22.0404
	4523.73	-26.3399					4217.2	-0.176438	4304.02	-14.7026	4309.66	-8.92899			5142.26	8.23789							3386.33	-20.983	4141.75	-5.27925			1914.61	-47.2497	3020.5	-23.451	3242.6	84.7591			4077.55	14.4114	3800.49	-27.3511	3896.02	-19.8667			3883.88	15.1431	4453.55	19.347
	4542.38	-37.5					4240.45	3.19211	4301.67	-17.4643	4329.94	-1.4064			5154.41	4.49907							3407.07	-31.9288	4152.78	-5.41458			1907.15	-47.8285	3035.63	-22.8632	3294.59	68.2171			4074.15	19.5448	3806.56	-24.9075	3891.52	-17.9941			3888.86	13.678	4457.14	18.2163
	4539.04	-27.0653					4251.91	-2.02463	4323.38	-22.3654	4343.36	4.5333			5157.58	7.33955							3428.74	-34.3257	4179.84	-2.19639			1914.26	-53.1069	3053.54	-28.454	3298.34	69.4187			4084.36	20.8639	3807.05	-10.1446	3935.59	-18.5169			3900.95	13.8324	4461.74	12.3756
	4556.57	-28.874					4270.17	5.59281	4330.2	-14.1282	4361.58	5.76624			5177.99	3.5446							3435.34	-45.2636	4216.66	-5.60926			1921.77	-50.2856	3062.96	-30.0409	3309.77	68.9103			4085.27	7.36984	3817.15	-19.905	3929.31	-26.6004			3908.05	14.3081	4499.23	24.3028
	4553.17	-42.9039					4260.47	15.3886	4324.06	-21.3885	4365.78	18.5452			5195.93	2.67909							3443.37	-29.3358	4231.38	-8.10681			1925.52	-45.5155	3072.33	-30.7458	3306.52	70.8703			4104.28	31.1531	3822.98	-11.7878	3945.31	-28.5906			3908.5	15.2847	4517.37	29.7339
	4486.85	-39.004					4291.55	8.35443	4334.03	-19.4104	4381.33	14.1777			5250.67	-9.65757							3443.23	-43.5743	4226.47	-5.00994			1932.93	-45.7636	3084.86	-30.1961	3303.08	68.4904			4109.43	6.81698	3845.16	3.48996	3957.16	-23.7149			3949.15	23.5896	4519.75	40.8193
	4504.78	-34.8489					4301.54	1.17988	4341.02	-27.4796	4396.95	25.37			5262.65	-5.58106							3456.67	-44.4894	4235.94	-3.30592			1936.78	-47.5194	3096.82	-24.9692	3333.6	78.983			4115.39	14.1948	3845.44	-5.1898	3970.57	-28.517			3957.61	30.268	4536.68	38.7438
	4490.32	-30.7561					4315.39	16.5952	4355.87	-25.8931	4399.99	-9.66875			5264	-7.79875							3470.43	-31.1795	4265.63	1.46774			1938.72	-46.0651	3121.77	-22.6606	3336.91	54.1061			4133.87	16.3526	3871.69	-19.0926	3959.3	-22.5964			3974.37	34.5511	4559.31	33.106
	4519.79	-33.8265					4335.38	6.4947	4356.78	-19.566	4421.48	5.26807			5277.89	-18.9354							3479.1	-27.0052	4270.14	0.571477			1947.25	-46.0538	3107.71	-35.4761	3354.04	64.2838			4140.83	20.2252	3869.87	-4.59479	3972.52	-28.6627			3981.29	37.3806	4584.63	40.4822
	4523.88	-38.5277					4338.16	10.0047	4368.22	-17.2005	4435.34	6.80728			5283.24	-18.2194							3488.36	-24.247	4274.25	3.82118			1966.43	-32.5089	3114.16	-35.9254	3335.08	82.4108			4147.26	17.7598	3883.56	2.70801	3997.35	-32.362			3985.54	32.8044	4595.45	57.4495
	4532.21	-33.2083					4338.33	12.2296	4376.93	-14.8082	4446.34	16.8257			5295.05	-19.2391							3508.5	-27.9926	4281.7	3.05744			1968.1	-34.0061	3126.28	-37.4574	3366.42	62.0199			4147.27	8.32192	3894.48	12.1889	4002.67	-28.7009			3996.34	33.4156	4604.82	60.5732
	4539.67	-37.2411					4348.57	9.77297	4377.19	-20.9455	4451.01	15.5955			5300.55	-16.3921							3511.54	-18.5726	4296.02	6.51252			1977.63	-26.0685	3137.48	-43.1617	3381.9	83.8822			4145.45	20.2953	3919.07	16.4316	4030.78	-29.134			4010.93	30.4593	4615.55	65.1599
	4553.91	-31.365					4367.37	18.8903	4387.97	-16.0778	4466.67	17.0568			5310.48	-17.9786							3527.2	-19.0043	4301.45	-1.45209			1983.84	-26.714	3153.71	-38.702	3382.7	76.6311			4158.6	16.9686	3927.71	13.7769	4028	-35.5996			4027.74	33.6185	4644.99	66.7728
	4559.19	-40.9633					4378.34	2.19452	4399.63	-16.7748	4485.22	14.621			5327.88	-20.8581							3542.34	-16.1929	4300.75	11.4972			1987.23	-29.9383	3154.61	-42.7705	3383.61	75.554			4198.96	20.7187	3943.36	3.93621	4048.39	-25.5424			4038.69	43.2728	4660.42	62.1979
	4573.62	-37.5938					4391.03	18.7799	4425.93	-16.4993	4494.87	18.6238			5333.65	-11.4127							3563.02	-7.67788	4305.24	6.70412			1997.13	-23.1929	3173.12	-31.996	3387.41	59.678			4207.65	1.13279	3965.46	23.0498	4047.57	-20.6653			4045.35	48.7135	4680.72	65.9159
	4567.34	-40.5601					4405.23	11.5661	4449.67	-15.3626	4494.9	16.8894			5347.53	-11.3006							3560.77	-7.99748	4328.44	11.7978			1998.98	-19.0679	3173.8	-44.5849	3444.99	51.0604			4213.45	1.84562	3984.81	14.9075	4067.07	-35.9097			4056.18	39.4689	4685.61	74.2104
	4590.51	-39.4391					4403.02	16.0433	4440.35	-20.1563	4500.34	27.2438			5353.83	-9.34932							3595.94	-5.14404	4372.75	11.2502			2003.12	-14.9464	3202.41	-29.8214	3445.12	63.3624			4238.78	6.07737	3999.25	18.1701	4072.05	-29.5694			4053.67	41.8681	4694.68	68.577
	4686.41	-28.3329					4412.34	28.8048	4463.94	-21.0095	4509.1	13.0645			5407.48	-22.9291							3623.47	-2.83391	4347.57	16.0095			2015.47	-12.8476	3193.69	-37.4143	3442.49	55.4669			4236.85	8.53616	4019.05	29.8658	4083.87	-32.4231			4069.62	56.2372	4699.34	69.5326
	4693.66	-39.7875					4427.88	25.491	4470.76	-16.7358	4511.19	4.45288			5416.48	-17.6478							3628.3	-0.276184	4397.79	16.595			2024.99	-2.70016	3204.77	-34.5223	3464.46	63.9996			4250.91	6.1384	4038.4	29.4774	4080.75	-25.809			4072.1	52.3758	4707.65	70.3521
	4619.02	-43.2669					4430.51	15.5882	4471.71	-11.9748	4533.17	-2.12682			5432.24	-22.3976							3646.79	-5.72977	4408.61	17.0452			2029.49	3.50177	3205.1	-36.1125	3471.9	64.6461			4258.78	4.23762	4053.26	33.5276	4092.2	-23.2299			4042.89	46.3188	4731.95	58.6973
	4621.89	-40.8836					4445.81	5.04936	4483.81	-15.9517	4552.06	2.27935			5388.56	-27.7362							3653.01	2.08543	4414.05	10.7301			2031.1	0.0514922	3227.17	-29.83	3477.43	58.2029			4282.72	-1.14525	4062.76	36.4249	4106.85	-13.958			4116.89	50.3765	4734.46	65.4561
	4635.07	-30.8126					4464.92	-5.15301	4485.78	-21.3956	4576.82	10.1453			5443.4	-26.7276							3651.94	-5.34006	4426.33	17.7567			2034.99	9.7201	3254.59	-39.6018	3483.95	55.9486			4289.37	8.70035	4072.47	33.8702	4121.13	-13.1174			4133.38	42.4564	4748.31	59.9919
	4652.73	-36.738					4460.38	-2.09983	4505.26	-13.7984	4578.16	8.70144			5454.06	-34.5504							3658.21	-5.85156	4437.13	30.5666			2038.53	16.9991	3257.75	-33.0595	3477.16	57.8879			4284.59	9.51532	4082.25	38.6808	4132.03	-12.1112			4146.75	37.4435	4763.4	52.1006
	4668.52	-39.5743					4486.87	6.03855	4514.95	-18.017	4589.64	17.8152			5482.29	-29.7593							3659.95	-3.69358	4438.86	26.3041			2046.57	19.033	3271.43	-33.6573	3498.07	57.3699			4300.65	19.4963	4096.56	38.1211	4142.76	-17.9754			4152.98	43.4235	4792.43	53.5829
	4672.96	-42.7787					4507.19	-3.59564	4521.94	-19.148	4595.62	12.4047			5477.12	-28.9684							3671.89	-1.21183	4453.64	17.2555			2044.65	25.5655	3283.83	-39.1808	3531.07	46.3859			4316.79	18.4065	4108.48	26.6861	4144.97	-20.7063			4149.13	47.1993	4820.37	50.2914
	4687.56	-44.0281					4538.4	-1.49428	4529.84	-14.4629	4600.43	3.47969			5490.12	-23.0663							3670.94	3.08357	4453.73	22.5483			2044.21	29.2365	3289.62	-36.1252	3533.97	53.9879			4307.73	27.611	4114.93	33.2185	4166.45	-16.1654			4179.29	46.108	4828.14	61.9885
	4687.2	-34.9832					4564.78	-8.09566	4569.75	-6.60719	4615.5	-5.66323			5510.67	-23.3575							3677.54	0.999074	4464.42	14.4452			2076.2	31.5674	3303.49	-44.2194	3556.31	60.0189			4361.62	31.5494	4137.33	37.98	4177.17	-19.6506			4197.84	49.6191	4841.23	61.1089
	4706.83	-44.9482					4583.12	-3.23921	4575.5	-10.6521	4636.12	-6.9156			5577.94	-33.7443							3684.14	8.9475	4481.39	17.1339			2080.18	36.1903	3309.8	-41.3423	3545.58	56.9103			4359.12	25.5609	4136.76	36.1167	4191.66	-22.6995			4197.26	39.8865	4849.54	50.6539
	4716.66	-37.6907					4593.51	-14.5974	4608.95	-2.45084	4632.19	8.64974											3700.43	11.8636	4494.36	18.6514			2101.14	31.5691	3327.45	-41.6165	3548.64	54.3988			4375.16	9.65965	4149.93	36.488	4193.08	-16.1879			4204.67	32.7162	4856.81	37.7896
	4725.1	-35.0395					4604.99	-11.5629	4618.53	-4.65698	4639.28	-2.32684											3735.12	19.2388	4508.6	28.787			2101.07	39.9545	3342.18	-40.0846	3569.27	56.8376			4389.55	16.1605	4149.14	37.7384	4209.72	-16.0687			4212.38	36.8839	4878.27	34.4767
	4846.33	-34.6801					4626.52	-0.37878	4638.46	-5.56404	4647.6	-8.24667											3735.04	16.2483	4529.58	29.762			2101.46	42.3999	3370.69	-41.7814	3602.3	57.4186			4393.99	21.6461	4177.74	34.0063	4212.36	-2.01247			4229.15	40.6142	4893.67	30.7963
	4749	-38.4982					4631.4	0.926006	4641.62	-0.767603	4659.08	-3.97012											3731.43	25.1955	4535.1	27.962			2109.63	46.6729	3379.58	-40.3871	3577.54	44.8265			4399.25	19.413	4193.83	29.7998	4235.85	0.256624			4271.28	35.8402	4887.73	34.7397
	4748.29	-32.0972					4644.74	-15.9471	4644.08	1.04688	4664.38	3.24261											3762.17	22.9549	4548.16	33.8114			2120.64	47.8289	3400.49	-40.4062	3602	35.5689			4408.22	12.1538	4204.11	25.5365	4253.23	-1.86425			4283.19	31.3119	4897.53	21.5027
	4855.04	-34.4826					4658.3	-25.4016	4664.75	4.40417	4675.58	11.1507											3778.16	22.5187	4582	30.1458			2132.08	53.9876	3403.79	-40.8242	3615.23	41.4952			4419.99	15.1907	4219.85	29.4852	4272.26	0.745281			4290.67	33.9922	4903.08	20.2485
	4862.59	-39.4215					4669.7	-36.5918	4676.61	4.16363	4686.01	6.32478											3783.99	30.0093	4577.48	25.9395			2136.79	57.0282	3422.94	-42.479	3621.94	34.8728			4441.5	19.6501	4237.73	35.3788	4281.17	0.794337			4292.76	31.2545	4928.63	10.3676
	4870.98	-41.1022					4671.47	-22.4338	4688.67	1.36729	4688.07	7.90613											3797.19	18.2755	4593.7	22.9846			2136.86	49.7406	3430.59	-38.9766	3627.01	44.3209			4437.32	12.4771	4238.59	30.8824	4295.17	-1.18921			4299.34	32.1919	4927.44	13.6991
	4809.2	-36.2372					4680.82	-19.5449	4705.48	2.30709	4703.38	14.4616											3805.76	22.1616	4609.81	25.9639			2145.65	50.793	3440.55	-35.8272	3635.6	46.0408			4451.78	12.5922	4246.71	25.207	4304.63	12.6168			4322.81	33.2786	4945.27	7.58587
	4812.6	-32.434					4682.71	-31.6835	4755.52	15.9549	4700.63	17.5651											3815.69	16.7549	4630.31	35.7732			2156.28	52.9434	3457.72	-42.8054	3647.69	38.0155			4468.44	12.6916	4264.71	23.2318	4302	2.88044			4336.19	31.4658	4966.87	5.54039
	4818.16	-35.5974					4700.83	-27.9983	4771.62	12.1462	4714.02	8.50945											3816.94	6.6535	4632.68	29.5367			2153.73	48.4984	3457.04	-29.337	3649.81	48.4467			4461.36	25.0165	4258.39	36.4187	4339.51	6.70816			4345.56	23.9392	4973.94	6.35439
	4841.76	-37.9024					4704.17	-37.1862	4781.08	19.1259	4735.77	1.0023											3830.89	21.4102	4643.41	31.899			2155.84	47.8663	3456.52	-39.8828	3654.67	52.3103			4477.78	5.31752	4292.45	21.2745	4327.24	3.15002			4346.37	20.3083	4984.14	9.97963
	4851.76	-40.3808					4746.58	-24.8041	4800.36	19.1442	4665.45	-18.9652											3808.93	15.4908	4642.51	26.0344			2170.47	49.9562	3467.73	-44.5515	3685.35	39.1887			4484.96	9.88338	4302.09	24.7691	4328.02	5.30019			4352.67	9.43389	4987.91	-4.10339
	4858.39	-41.9997					4750.99	-36.5902	4795.87	21.5124	4758.69	-14.6056											3814.36	6.96532	4670.32	25.3052			2170.7	44.8409	3480.62	-38.3779	3690.62	41.7987			4493.58	-2.23741	4318.93	28.9212	4354.61	6.79825			4369.61	13.1052	5009.1	-6.53184
	4881.85	-35.7591					4753.23	-32.976	4825.29	13.8825	4765.33	-3.17018											3834.51	14.0844	4686.56	29.9299			2178.7	46.2697	3479.61	-31.9176	3697.07	39.9137			4525.61	3.50548	4339.62	42.2999	4367.93	6.53162			4375.59	3.01138	5034.66	-17.5906
	4885.61	-37.8653					4752.54	-24.4774	4816.45	15.5737	4778.05	-2.08757											3843.13	3.1861	4688.24	33.4134			2188.3	46.6497	3495.88	-29.2924	3723.28	34.542			4486.27	17.4023	4356.37	28.8264	4378.01	6.59907			4386.46	4.85617	5037.4	-4.47733
	4903.67	-35.1125					4761.39	-33.4752	4820.21	24.0344	4795.46	14.1871											3847.15	-7.68438	4701.32	37.0368			2201.12	45.9867	3503.13	-27.252	3715.6	29.4446			4521.61	12.7361	4362.82	9.15017	4381.47	15.4337			4387.2	-6.94784	5045.33	-15.4658
	5003.88	-42.1833					4773.98	-39.6182	4835.49	17.5016	4800.68	22.2517											3837.57	-8.52802	4721.57	35.7674			2219.45	41.531	3527.98	-34.6045	3713.22	36.7832			4526.08	12.7644	4365.36	20.0252	4384.23	22.2274			4415.95	-10.1475	5064.44	-6.55046
	5002.56	-24.9052					4798.88	-40.6351	4848.09	22.171	4815.45	23.1928											3851.12	-12.2679	4706.89	36.1917			2206.01	34.1545	3546.42	-28.0306	3719.99	25.1662			4529	3.10132	4387.3	14.7986	4400.59	16.1612			4442.19	-12.4242	5065.38	-7.44352
	4933.15	-32.692					4814.38	-33.1274	4851.88	20.607	4828.65	34.541											3865.98	-21.5306	4728.89	33.0709			2211.41	40.6248	3565.1	-31.4467	3732.64	27.3552			4534.76	1.06495	4391.45	13.2139	4411.08	27.8937			4441.92	-10.8914	5064.39	-17.499
	4926.83	-38.0167					4822.09	-37.0154	4874.75	17.2865	4852.85	22.5857											3882.84	-22.9492	4776.3	26.2528			2216.15	36.7086	3566.07	-29.383	3748.99	19.997			4554.73	-2.54008	4393.83	24.4299	4417.4	29.4731			4462.05	-14.46	5085.85	-12.9859
	5033.53	-34.9139					4820.5	-43.2164	4914.38	22.2733	4836.47	20.9291											3915.19	-21.7073	4767.87	29.7038			2214.98	30.4969	3577.73	-23.6714	3785.18	12.5205			4559.9	-10.0425	4411.41	1.4161	4444.94	31.8528			4487.36	-11.5168	5125.62	-20.1625
	4961.33	-31.7603					4834.51	-42.4854	4923.07	19.204	4872.13	27.1029											3918.32	-21.9344	4766.41	31.7443			2214.32	24.5258	3588.99	-15.9087	3789.51	17.1271			4584.93	-5.81618	4423.94	5.67782	4468.87	24.9847			4486.62	-14.1043	5141.59	-22.8314
	4980.94	-33.6735					4836.71	-46.8606	4948.84	25.1918	4864.61	20.229											3923.52	-26.609	4793.39	33.1368			2225.35	28.0211	3593.84	-12.4073	3793.23	14.9058			4607.32	2.85632	4443.28	4.5483	4456.19	20.238			4498.72	-30.2049	5148.8	-35.8855
	4986.85	-34.1269					4836.68	-42.9104	4946.07	21.8488	4872.79	27.9567											3944.5	-28.8071	4803.89	37.4964			2236.09	21.5515	3599.56	-13.0379	3805.08	22.0765			4617.77	4.64098	4462.17	-1.78193	4480.92	16.4001			4513.21	-37.1014	5159.3	-45.4126
	4992.8	-32.0405					4844.15	-41.0467	4961.53	24.786	4877.06	27.1235											3949.39	-21.8688	4828.36	39.1766			2237.14	17.6488	3609.26	-9.40171	3828.22	17.4859			4627.57	-11.8821	4466.72	-8.5916	4476.91	16.3658			4508.71	-43.6331	5169.39	-50.1224
	4998.36	-29.1982					4840.73	-44.7477	4965.78	25.3442	4900.73	30.8825											3969.49	-12.5279	4842.15	34.7684			2249.46	14.9408	3615.19	-14.2286	3832.08	15.7296			4651.45	-25.142	4484.97	3.77814	4491.08	10.4075			4519.37	-31.3211	5188.31	-45.5158
	5021.04	-27.8908					4879.38	-28.0833	4977.11	25.4655	4898.59	26.5303											3968.09	-10.0217					2255.55	13.8337	3624.99	-6.86584	3833.87	19.3277			4677.79	-18.9129	4472.29	1.15948	4514.32	23.1009			4531.76	-40.1215	5207.42	-39.1396
	5036.68	-30.1159					4873.32	-30.9503	4980.83	23.9717	4916.58	25.9985											3971.81	-15.4306					2260.05	7.95034	3622.6	-0.528348	3861.7	8.00446			4689.84	-26.2064	4480.89	1.91782	4520.66	25.5534			4541.83	-43.2732	5226.9	-34.6106
	5034.18	-27.3907					4886.45	-26.6428	4970.04	30.7607	4928.1	24.5181											3983.8	-24.2274							3630.79	-0.933747	3858.41	10.4167			4707.84	-17.845	4497.04	0.458893	4523.17	10.9836			4560.94	-52.6437	5233.38	-38.7325
	5054.64	-22.1366					4892.1	-42.2866	4996.27	25.5851	4943.44	17.188											3974.41	-18.1834							3651.45	-4.68778	3870.5	9.23835			4707.58	-13.6749	4509.75	9.9136	4543.04	14.999			4555.55	-53.1092	5248.38	-39.2546
	5049.53	-29.5641					4920.36	-47.9913	5002.61	27.4986	4943.61	18.8649											3979.34	-16.1039							3658.04	-11.5523	3885.34	7.646			4712.87	-26.3547	4529.47	0.887131	4559.54	16.9956			4593.81	-61.3941	5268.74	-43.4062
	5069.41	-20.9795					4924.66	-25.996	5018.75	16.3036	4947.55	21.9553											4005.99	-12.6648							3687.83	-4.45865	3927.7	3.52557			4740.25	-25.0946	4545.49	2.50151	4582.96	25.6554			4611.27	-53.5766	5280.13	-61.9647
	5072.54	-26.2688					4927.59	-38.8817	5031.03	17.5768	4952.64	35.2164											4003.96	-8.28079							3716.14	-5.48983	3927.32	4.74282			4753.5	-16.5676	4552.24	5.27368	4604.16	29.8576			4633.91	-59.1052	5293.9	-59.6365
	5081.02	-22.2763					4947.17	-37.8403	5037.33	28.3196	4958.93	35.9926											4014.77	-7.3436							3724.54	0.743825	3934.39	1.86186			4759.6	-20.4699	4566.11	2.03388	4611	24.8739			4645.39	-67.6045	5309.39	-66.2603
	5092.52	-26.0747					4958.05	-42.0302	5089.33	25.1889	4968.65	25.6384											4032.39	1.02547							3731.6	0.659593	3951.97	8.02402			4781.13	-25.2198	4578.45	12.1135	4624.98	24.1917			4640.54	-74.0902	5321.61	-63.0753
	5116.4	-29.5761					4975.05	-43.878	5109.93	29.8941	4978.21	27.707											4037.48	2.46206							3756.66	9.22279	3954.8	8.14453			4790.38	-16.4194	4581.68	14.6399	4618.55	26.0875			4671.6	-71.1213	5316.41	-62.2368
	5188.66	-20.4501					4987.85	-35.0995	5118.03	25.2514	4982.74	19.4205											4053.65	-5.33724							3755.45	6.2377	3958.02	0.9423			4796.5	-15.0957	4598.24	-3.87274	4628.39	28.9542			4684.58	-81.4281	5349.26	-66.0999
	5195.3	-14.8593					5011.89	-43.205	5116.88	33.2354	4994.89	32.7428											4073.03	0.796205							3775.04	18.2669	3968.84	6.7604			4809.46	-19.226	4602.94	9.41133	4648.93	33.1168			4691.74	-73.204	5349.3	-64.3794
	5128.68	-21.4823					5015.2	-45.7072	5133.95	25.8195	4998.83	37.0853											4095.9	1.95282							3790.45	12.8047	3959.99	10.9721			4816.5	-24.0705	4611.29	9.39268	4658.86	33.5878			4702.69	-82.1116	5375.78	-65.1461
	5139.76	-18.5263					5024.01	-34.5313	5140.27	29.7977	5013.79	22.3102											4101.48	15.0944							3802.93	21.7203	3970.35	-5.96176			4852.06	-31.5919	4627.97	7.00601	4653.89	26.5599			4717.1	-81.1048	5380.85	-68.7782
	5139.99	-14.2736					5031.79	-43.4373	5152.49	30.7246	5028.75	32.8485											4104.94	19.1911							3819.91	10.7336	4002.3	-13.1492			4852.52	-28.4053	4633.45	-1.81846	4666.4	28.4009			4728.9	-78.6353	5394.19	-64.7181
	5153.66	-11.5883					5063.76	-38.7	5160.63	27.4741	5029.16	37.5804											4117.06	14.0713							3841.89	16.8067	4010.14	-11.4014			4860.29	-36.0672	4635.87	-2.34136	4679.81	30.9998			4755.03	-85.4025	5400.09	-64.2973
	5172.16	-7.36832					5069.91	-40.0058	5161.61	26.5243	5054.67	39.4593											4128.75	17.008							3861.91	14.6639	4013.66	-6.13814			4888.65	-41.3641	4639.95	-3.81087	4688.96	39.1692			4762.3	-80.1314	5435.06	-59.1996
	5180.2	-4.39512					5065.25	-46.1858	5186.28	32.2487	5070.36	28.6494											4134.22	28.1269							3874.69	19.569	4020.4	-5.41145			4901.26	-46.9795	4658.71	8.62062	4694.92	35.1796			4769.1	-69.7378	5448.98	-69.1688
	5200.38	-7.98133					5088.94	-39.8437	5188.16	23.7127	5080.82	40.8137											4137.23	22.138							3894.11	21.7149	4025.51	-19.4824			4928.46	-39.0829	4666.69	-4.67003	4717.61	35.3426			4787.86	-70.0541	5472.91	-49.952
	5207.12	-2.26469					5094.85	-49.4539	5195.75	29.6935	5095.63	38.0311											4148.51	30.211							3894	33.2467	4040.85	-11.0786			4934.41	-28.8296	4683.24	2.17351	4724.97	39.9372			4799.54	-75.4679	5468.19	-39.4833
	5207.94	-0.130356					5106.99	-49.7236	5202.21	27.2022	5095.59	65.5711											4148.86	15.6356							3901.88	33.3512	4034.34	-8.61259			4939.75	-35.2696	4701.94	-6.14167	4725.28	37.7948			4821.88	-75.5696	5491.07	-37.3613
	5221.7	6.75888					5114.07	-44.6788	5249.3	25.5258	5103.29	55.9195											4149.47	13.6278							3907.96	36.8597	4050.12	-13.9774			4947.2	-28.2438	4711.58	-5.83725	4757.35	37.854			4837.04	-75.3933	5508.98	-37.5229
	5225.43	8.28525					5119.08	-44.1632	5260.4	26.6329	5121.48	42.95											4172.57	22.2275							3926.69	42.0259	4049.49	-24.0054			4963.25	-39.2798	4719.03	-2.38056	4764.98	39.9418			4847.18	-71.6376	5510.66	-40.0339
	5222.36	1.53159					5132.01	-48.2354	5263.89	25.1941	5133.89	40.9345											4178.69	25.8996							3946.57	40.7339	4046.1	-22.6075			4974.06	-49.0529	4715.65	-3.17956	4774.26	31.0253			4863.51	-61.1663	5532.92	-34.978
	5252.95	13.9615					5140.52	-52.2082	5280.95	24.3159	5137.36	44.1325											4190.12	22.7489							3949	43.0339	4057.94	-24.249			4976.37	-42.3789	4721.3	-11.1883	4778.59	47.3496			4862.2	-69.0224	5546.81	-22.9624
	5344.38	17.9976					5158.12	-44.48	5280.53	25.7864	5150.26	40.9038											4204.46	19.7239							3962.72	44.3437	4096.49	-22.9231			4984.44	-33.436	4734.87	-0.61404	4797.86	40.8343			4875.32	-65.4224	5559.36	-33.996
	5259.73	11.8344					5155.69	-56.9848	5290.55	26.5549	5163.16	42.0861											4224.68	21.0852							3993.05	38.1346	4096.52	-26.4215			4977.78	-38.5975	4731.39	-4.25867	4795.28	40.7609			4872.4	-61.9813	5582.65	-22.4515
	5276.3	12.0907					5177.86	-48.9202	5300.96	34.9685	5168.55	45.0508											4230.35	20.1469							3991.29	46.0379	4112.51	-25.8015			5009.48	-31.4328	4747.99	-5.8454	4811.72	39.6932			4880.03	-70.1442	5587.4	-20.713
	5305.83	8.07819					5190.22	-38.2	5310.25	30.073	5203.06	50.8427											4247.15	21.2799							4015.85	45.8521	4112.82	-27.0606			5035.88	-50.6748	4748.48	-4.23951	4842.21	35.6584			4917.98	-65.493	5597.97	-31.1281
	5316.8	10.9593					5214.45	-42.7953	5320.96	22.4841	5220.25	59.3317											4262.25	16.5359							4022.63	47.9498	4122.42	-15.7897			5056.27	-52.9952	4764.28	-12.5438	4838.8	39.5092			4925.41	-56.2127	5627.2	-16.9146
	5312.71	18.5307					5218.63	-43.4243	5327.73	20.0357	5241.06	51.2758											4264.47	15.0439							4024.78	40.1138	4125.67	-20.6603			5066.25	-58.0352	4773.51	-6.93912	4872.16	37.8702			4949.44	-45.2888	5637.36	-26.6922
	5321.77	12.226					5237.42	-41.2181	5324.89	22.8594	5252.75	35.3911											4268.43	9.69105							4029.81	42.761	4130.59	-14.9744			5074.51	-51.9423	4791.6	-4.23352	4857.81	28.6295			4956.91	-39.8306	5642.45	-10.8068
	5309.49	4.74408					5248.94	-39.1717	5341.04	15.7404	5266.32	40.4324											4285.65	6.92659							4034.6	41.8732	4147.24	-29.3049			5094.03	-48.0197	4792.88	-1.00527	4885.36	32.0501			4970.8	-44.0064	5665.69	-8.81806
	5325.69	15.4107					5253.08	-42.543	5342.35	25.7408	5268.78	43.4812											4300.52	-6.73725							4045.39	47.8668	4165	-28.8237			5096.74	-36.6572	4813.3	2.56897	4880.54	45.3379			4981.31	-30.0379	5679.72	7.54517
	5347.42	17.7623					5274.12	-41.8773	5352.31	22.6774	5284.43	43.1529											4311.15	0.600249							4043.7	44.9609	4173.63	-24.8661			5106.18	-42.6551	4829.82	4.99784	4873.06	42.6912			4991.84	-20.9054	5694.2	9.33573
	5351.84	15.9194					5276.55	-50.2847	5371.86	17.6793	5289.05	32.6576											4317.71	-13.308							4066.39	44.1524	4186.14	-4.47387			5114.75	-44.707	4837.99	2.80826	4886.4	39.1084			5003.41	-22.8341	5692.26	10.6201
	5365.24	21.0176					5287.03	-35.6818	5370.54	21.6421	5298.27	36.6608											4320.78	-17.4924							4076.98	50.6427	4195.62	-27.7309			5118.83	-54.8354	4853.95	-0.928587	4883.21	30.5463			5014.65	-24.6991	5711.52	4.88054
	5358.96	15.1027					5300.01	-26.9656	5411.21	12.4863	5319.36	46.8867											4327.39	-18.1006							4083.4	40.0843	4197.75	-31.0699			5126.24	-52.295	4862.52	-9.0203	4901.33	23.9618			5019.53	-23.4498	5719.71	-9.3133
	5371.09	24.9739					5312.13	-21.7227	5394.22	12.4627	5328.71	39.6317											4335.32	-19.372							4110.7	54.1643	4211.52	-16.1851			5145.3	-53.0681	4870.01	4.29373	4897.54	25.3036			5033.16	-9.70299	5740.8	4.2311
	5376.8	23.0223					5312.28	-23.1461	5431.39	16.4852	5344.18	42.6333											4337.65	-18.7695							4106.66	44.838	4210.97	-21.8988			5148.22	-44.0831	4882.5	-1.59934	4921.54	30.5911			5039.33	-8.95331	5760.45	4.67631
	5396.65	29.303					5341.25	-12.0853	5427.68	25.6639	5349.46	50.5709											4330.92	-27.8804							4125.86	45.2542	4254.39	-7.89168			5168.46	-55.4599	4896.57	-6.11778	4919.51	35.1242			5079.28	3.86967	5781.34	16.3808
	5404.44	27.893					5363.96	-3.4102	5449.27	16.4729	5358.54	39.4513											4340.27	-22.0267							4154.52	45.7987	4264.44	-19.1567			5197.83	-61.9983	4897.62	-4.52131	4920.78	32.3699			5086.58	3.27202	5776.25	22.3833
	5437.9	30.8213					5375.1	-4.55266	5452.9	16.1213	5366.22	49.704											4329.46	-24.3056							4169.43	45.7225	4266.7	-8.705			5222.01	-40.4667	4909.39	-1.09494	4932.57	29.8757			5099.38	12.0749	5794.14	15.5143
	5429.62	23.0297					5380.26	0.0019138	5455.41	15.3778	5384.05	45.0256											4342.51	-28.6131							4171.3	39.5072	4272.41	5.65316			5229.12	-43.2355	4914.4	-0.998034	4937.69	23.3118			5114.8	20.5214	5819.43	16.1984
	5450.69	25.4351					5404.94	1.1325	5460.98	17.2574	5398.51	52.6114											4331.49	-44.6413							4192.36	46.6591	4280.06	2.88724			5232.34	-45.3206	4917.81	-2.05737	4950.51	12.2822			5106.67	16.3643	5818.06	21.291
	5469.5	30.9919					5398.41	-1.87006	5466.48	17.4941	5406.74	54.2811											4335.02	-42.2865							4206.55	54.2581	4280.72	-12.9921			5259.67	-55.5287	4931.97	-11.2678	4961.06	24.4752			5110.55	18.2889	5833.6	17.6824
	5483.11	27.7175					5403.58	8.09365	5458.92	14.1402	5424.97	42.6729											4327.11	-48.673							4209.68	49.3849	4288.58	-8.14688			5260.95	-49.1302	4928.57	5.97717	4976.05	13.5967			5135.59	18.0703	5840.13	31.2203
	5506.05	29.5717					5418.13	20.2881	5475.01	13.2549	5423.26	48.9931											4344.73	-42.7736							4222.8	49.5219	4326.75	-10.5868			5266.2	-50.4833	4960.19	-0.613943	4989.25	6.10949			5141.91	14.2167	5851.61	37.1084
	5521.91	29.3695					5438.05	27.2438	5476.7	14.0972	5449.38	56.4822											4341.02	-25.4806							4242.71	45.9299	4326.54	-12.1085			5272.48	-44.4399	4951.23	-3.96318	4982.33	3.49769			5150.44	15.1515	5862.12	38.3433
	5533.42	30.8882					5450.36	32.9851	5477.44	17.047	5456	55.6478											4356.16	-32.4871							4248.87	48.1894	4345.79	-9.41013			5276.18	-43.2021	4955.38	-1.94156	4981.6	-1.34812			5157.08	30.4947	5870.08	37.4119
	5540.83	31.4595					5469.63	24.7141	5482.31	12.9234	5462.99	44.474											4387.93	-21.2889							4274.23	48.957	4334.06	-3.61883			5298.11	-53.8047	4984.2	-0.131337	5028.49	4.74449			5169.55	29.0612	5902.11	39.3611
	5553.45	33.4545					5485.73	23.5197	5489.7	13.4308	5456.47	39.5176											4398.38	-26.6341							4276.51	50.9502	4345.57	3.42747			5310.99	-48.9954	4993.06	-11.9025	5032.06	4.19304			5166.69	33.9322	5908.67	30.5562
	5567.33	33.1623					5478.04	21.4479	5497.35	9.83603	5465.94	40.3898											4416.99	-34.9536							4290.45	47.9654	4346.31	-0.638973			5316.39	-52.17	5001.09	-16.4199	5055.75	-4.00453			5180.16	27.9298	5928.17	38.6573
	5566.85	28.6245					5497.9	30.5133	5503.64	9.77143	5475.19	35.0145											4418.04	-23.1442							4320.96	45.2513	4355.9	-9.31846			5342.1	-49.0506	5016.03	-19.0455	5070.34	-2.21787			5186.93	34.3037	5941.17	32.4956
	5602.27	30.4741					5506	24.2519	5516.56	11.1554	5487.41	45.5016											4426.12	-18.7174							4324.71	44.0617	4400.17	-9.06132			5372.86	-49.7067	5028.56	-21.0415	5083.77	-7.88803			5202.53	43.5679	5953.5	33.838
	5612.85	31.1675					5507.22	14.3629	5522.79	14.5572	5513.27	53.3887											4428.02	-20.4487							4348.87	46.8797	4384.87	-0.457396			5376.55	-43.4188	5033.56	-29.2013	5089.14	-3.27899			5197.24	47.6002	5957.29	41.1701
	5633.46	24.3357					5539.72	17.9632	5534.52	9.03277	5517.06	49.1566											4441.79	-23.7104							4361.28	54.0561	4406.7	7.79528			5392.37	-36.7736	5048.59	-26.6119	5108.6	0.38018			5224.08	45.2558	5968.71	31.3211
	5625.06	28.6412					5553.3	22.453	5580.59	6.89436	5524.17	39.7622											4447.85	-23.3883							4362.2	51.0608	4417.68	5.07986			5400.72	-38.0847	5057.76	-29.7853	5106.27	1.7233			5255.25	43.4365	6001.06	46.6158
	5645.54	31.7373					5568.62	14.5851	5578.43	8.9851	5552.45	31.6181											4466.28	-22.4341							4375.73	44.7904	4423.16	4.32263			5402.22	-38.6875	5074.16	-25.9699	5118.59	-3.6301			5267.33	47.6116	5986.28	55.6221
	5666.29	31.2569					5566.47	28.7851	5597.42	13.3246	5564.4	49.7047											4469.39	-15.3931							4387.95	36.5871	4435.71	18.0868			5419.16	-38.0949	5079.41	-30.7466	5139.65	3.75529			5273.98	53.1252	5990.06	46.5413
	5671.25	27.5333					5572.91	24.5061	5613.61	12.3304	5581.52	58.3895											4483.03	-18.0657							4391.36	41.9944	4439.07	11.5435					5087.72	-31.5492	5138.06	-10.7475			5286.83	45.1891	6004.97	49.7594
	5689.31	22.6978					5587.31	35.897	5624.75	7.21036	5590.83	45.6507											4476.58	-23.538							4406.23	38.9911	4447.09	3.70971					5111.93	-33.2234	5160.98	-17.117			5297.64	47.3838	6015.63	57.8041
	5684.13	22.1762					5592.26	19.4853	5621.67	5.0502	5606.5	46.993											4500.9	-18.5729							4418.96	42.7732	4477.87	4.61154					5131.59	-33.3796	5160.43	-26.5503			5310.27	45.8445	6020.47	54.6534
	5705.18	19.8613					5619.64	23.3019	5627.28	7.82266	5633	49.8207											4493.79	-12.2718							4431.4	34.8886	4479	21.1949					5151.32	-37.3824	5196.37	-23.1339			5323.36	50.4879	6043.46	57.7639
	5706.32	20.6046					5623	19.8558	5652.91	8.22491	5638.61	45.9418											4527.09	-26.2116							4431.76	43.9023	4487.07	20.9231					5153.37	-32.7068	5172.36	-23.6697			5332.96	50.6968	6037.85	57.8623
	5711.48	22.5011					5628.69	36.9034	5647.35	7.46882	5651.35	42.7051											4536.9	-17.9867							4443.77	35.1786	4488.29	14.8057					5173.8	-34.1334	5205.6	-29.5422			5353.02	44.98	6062.38	43.1088
	5726.99	20.0265					5634.05	25.7335	5651.03	7.08695	5685.53	47.5814											4539.06	-22.5003							4458.32	44.1851	4489.28	10.3749					5182.7	-34.1631	5202.94	-32.5949			5351.59	44.6927	6095.26	60.9167
	5747.07	22.1349					5657.5	19.3895	5671.95	3.44267	5699.76	46.2245											4558.88	-12.735							4501.35	37.8962	4497.33	13.6926					5194.62	-40.4448	5218.15	-31.2237			5367.89	57.8681	6117.5	61.1766
	5750.37	29.3475					5680.77	19.7876	5688.09	6.1596	5709.16	44.2882											4553.09	-11.6035							4498.81	36.4431	4507.52	7.35294					5208.08	-40.7392	5238.28	-32.0252			5377.58	48.6018	6145.78	54.2245
	5753.39	28.1185					5688.75	9.65891	5712.25	4.00318	5717.71	50.8956											4568.95	-19.0363							4513.81	26.7115	4532.58	19.8669					5215.74	-42.2998	5246.3	-41.6889			5397.95	50.9478	6144.94	55.0961
	5779.65	24.0211					5696.4	11.5636	5735.37	4.06234	5723.68	45.6907											4581.92	-21.1581							4528.63	31.9929	4526.63	18.105					5232.52	-42.6586	5256.38	-38.2188			5412.85	50.737	6160.41	47.1324
	5790.79	21.3337					5708.03	12.3998	5727.6	3.50363	5734.59	48.3058											4592.99	-11.8826							4539.13	39.6045	4521.47	25.4898					5240.19	-43.8007	5287.39	-23.0504			5429.01	43.0098	6174.35	59.1919
	5803.61	12.1943					5719.73	16.9628	5733.91	-2.1491	5752.42	41.8569											4605.32	-16.5674							4549.73	47.356	4565.45	16.4612					5280.96	-47.1503	5289.44	-26.2036			5434.65	36.133	6179.58	45.0918
	5805.66	11.1464					5732.01	7.60378	5760.59	1.91831	5748.35	35.2008											4611.95	-8.07919							4559.77	34.4343	4554.37	14.8035					5268.45	-42.4751	5292.3	-41.501			5454.94	35.5371	6190.99	55.3394
	5822.43	8.15984					5733.47	11.8568	5767.3	-0.502018	5770.89	30.0704											4627.9	-10.6248							4562.81	36.677	4555.87	16.6988					5286.64	-40.8151	5290.49	-40.7018			5463.55	37.957	6192.04	49.7494
	5829.75	4.97451					5750.75	16.2642	5781.18	1.78183	5776.14	42.1613											4623.52	-11.1316							4588.72	43.9317	4582.72	24.9172					5293.93	-34.0783	5294.91	-40.6994			5479.77	39.1593	6226.34	37.0293
	5838.06	3.81233					5753.86	10.4188	5790.33	-3.53439	5790.17	35.4061											4642.96	-7.86516							4590.81	38.8359	4599.65	25.3445					5315.52	-38.9357	5311.7	-32.1244			5485.42	35.3833	6242.66	42.9934
	5845.15	4.85027					5755.55	9.12315	5801.4	-4.62535	5795.15	39.664											4640.85	-10.289							4611.03	43.893	4615.87	18.9671					5322.48	-30.8983	5322.38	-37.0636			5484.36	31.093	6247.47	38.0921
	5962.19	2.19951					5772.24	9.86801	5796.78	-4.67625	5800.7	43.6311											4658.81	5.7984							4647.58	33.1072	4625.1	17.5779					5336.39	-25.1214	5331.2	-32.5658			5502.72	36.658	6266	34.5791
	5862.87	-5.09068					5779.79	-1.07306	5799.75	-1.68217	5823	37.6096											4688.61	1.13742							4645.55	36.4688	4631.62	14.8524					5349.48	-29.6345	5351.23	-35.1991			5513.25	41.6625	6263.76	29.5299
	5877.32	0.473998					5789.52	8.67206	5816.74	6.42054	5848.06	41.0166											4686.12	8.27331							4648.47	33.9342	4631.78	12.9252					5357.07	-31.0622	5363.6	-35.7261			5508.48	28.3317	6308.81	19.4026
	5894.03	-5.30255					5797.11	1.74863	5820	3.782	5855.93	13.9174											4702.27	3.00178							4651.25	39.5343	4636.56	16.0758					5363.66	-28.593	5381.39	-41.7536			5549.63	18.9784	6317.01	17.902
	5900.66	-9.47506					5820.98	-10.0272	5833.45	2.41041	5866.28	21.0769											4729.6	3.7305							4677.05	42.7015	4658.64	16.817					5372.44	-26.3077	5400.89	-36.3279			5542.76	17.8369	6319.38	0.303467
	5903.9	-1.35476					5824.79	-19.2692	5843.87	-1.26332	5866.06	27.5298											4732.89	6.04074							4684.63	39.9318	4658.75	12.4315					5377.58	-22.8868	5403.84	-38.2235			5572.14	11.2965	6344.27	0.154616
	5909.04	-9.14398					5842.8	-25.9185	5895.72	2.73908	5877.39	25.8801											4744.1	10.8985							4705.43	33.5217	4666.39	18.0509					5389.41	-25.2951	5416.54	-37.8035			5582.59	3.26056	6348.18	-4.55626
	5938.98	-14.1404					5856.02	-13.7509	5892.26	6.91132	5882.48	10.308											4757.83	11.9455							4695.95	33.28	4688.14	13.5149					5420.54	-29.5853	5437.98	-39.7449			5601.35	8.23107	6386.12	-10.8775
	5954	-17.2005					5859.34	-24.0336	5911.04	0.526476	5881.31	5.26203											4769.66	23.2861							4730.56	36.4781	4688.57	10.34					5420.3	-25.657	5466.58	-37.3623			5614.79	0.840143	6385.03	-26.7003
	5943.1	-20.6252					5874.57	-20.9841	5914.68	-2.79991	5899.46	10.541											4772.29	16.9909							4735.96	31.5348	4692.16	20.1215					5433.87	-20.5347					5634.26	4.11367	6388.52	-20.2534
	5972.72	-22.9466					5886.52	-11.6162	5914.17	4.64711	5888.39	-3.07357											4777.81	29.7369							4753.23	29.9245	4684.13	17.0787					5459.99	-24.5186					5635.48	5.93666	6401.87	-25.3379
	5977.24	-23.2918					5906.55	-34.69	5929.45	3.8172	5891.47	6.21188											4783.46	26.719							4755.6	38.6388	4697.78	24.7823					5458.69	-28.1097					5642.98	-0.102416	6412.38	-22.7125
	5991.78	-25.9889					5907.19	-39.6251	5926.34	6.04774	5896.71	9.35233											4789.27	27.3411							4780.51	39.6953	4690.35	15.1634					5478.43	-27.6598					5648.14	-5.42421	6407.19	-35.3246
	6005.22	-20.138					5906.09	-36.7501	5945.52	-0.710901	5914.34	3.49557											4800.13	27.5344							4791.86	44.4945	4726.99	6.72015					5488.33	-26.9724					5669.17	0.813159	6422.08	-36.3899
	6111.97	-27.842					5928.99	-41.379	5943.3	-4.79875	5919.63	-7.96806											4812.33	20.659							4810.49	30.6417	4763.48	18.9168					5502.44	-21.9619					5674.56	0.62609	6442.14	-38.6032
	6022.26	-27.6468					5922.56	-42.1694	5953.72	3.37477	5918.71	21.6047											4827.7	27.2632							4814.35	28.4964	4764.65	16.6526					5504.09	-23.5118					5689.91	-7.41548	6453.57	-37.387
	6031.64	-32.0246					5935.73	-41.2822	5955.26	8.62603	5919.73	17.062											4839.1	22.2							4834.17	26.0946	4780.18	28.4915					5504.36	-24.4956					5696.02	-6.5229	6463.17	-36.9334
	6044.78	-24.7718					5956.45	-49.1377	5967.4	2.06021	5937.8	22.6546											4860.26	18.6925							4839.65	21.5054	4789.03	14.1052					5517.48	-17.5859					5735.32	-19.4011	6470.5	-33.2514
	6056.18	-30.3527					5950.78	-52.6692	5972.4	0.997362	5953.6	24.3832											4860.5	10.7527							4854.44	36.1328	4786.09	14.0775					5538.02	-6.84728					5729.93	-17.1228	6476.34	-39.2641
	6069.22	-30.7355					5958.87	-30.9469	5984.47	1.88498	5942.15	12.62											4874.46	3.17865							4848.3	31.6688	4788.43	11.7439					5539.1	-16.5675					5756	-16.5742	6495.52	-39.0383
	6072.64	-33.4325					5975.23	-23.9065	6002.89	-4.91751	5957.82	-15.2153											4893.46	5.70912							4853.84	30.3254	4796.01	21.8419					5553.02	-7.06692					5764.09	-24.1302	6499.5	-37.8444
	6090.13	-33.7772					6003.97	-29.8486	6001.63	-3.46044	5948.77	1.82839											4902.63	0.507621							4874.25	31.8424	4794.18	15.0018					5561	0.606587					5780.78	-30.2231	6500.55	-38.277
	6112.68	-41.4815					6007.32	-31.8755	6008.71	-1.15878	5965.14	11.4768											4904.55	-2.84541							4892.53	25.5711	4810.1	13.6487					5570.02	2.88885					5789.56	-25.539	6521.13	-47.6853
	6107.93	-37.0158							6018.05	-1.00082	5982.88	10.7742											4911.88	-10.5932							4907.13	23.7252	4812.66	12.9384					5580.22	3.83917					5797.35	-26.5364	6568.41	-47.8906
	6110.52	-41.484							6051.56	-1.45892	5971.68	0.441301											4921.75	9.15273							4923.43	29.7999	4828.2	16.2446					5601.22	3.82163					5803.67	-36.7736	6566.57	-41.5466
	6123.11	-40.3187							6063.24	-3.21459	5987.02	-7.28154											4926.32	-2.85622							4910.09	33.9928	4847.1	17.3461					5615.08	20.02					5813.37	-42.8203	6576.6	-44.7715
	6134.87	-43.8861							6091.58	-0.0306437	6007.42	-3.29765											4936.18	-9.48112							4947.25	40.294	4848.99	19.1703					5625.67	17.0124					5835.29	-40.4431	6595.55	-49.575
	6154.32	-33.6343							6096.14	-3.01951	5998.96	-2.63187											4926.01	-10.427							4965.25	26.4268	4857.98	28.7516					5640.15	30.6108					5836.78	-45.2378	6592.47	-57.3789
	6153.37	-38.736							6111.98	-6.6875	6021.25	-9.08708											4944.48	-9.13103							4961.57	23.6255	4861.29	20.4426					5652.85	33.4541					5869.67	-41.5905	6619.54	-63.4164
	6162.49	-38.8426							6117.23	5.37813	6022.87	0.946928											4961.08	-18.2036							4975.71	26.5668	4869.84	18.2551					5671.55	29.0323					5879.22	-53.8291	6640.5	-70.4639
	6186.98	-39.02							6135.62	-3.74444	6034.99	15.4898											4965.27	-29.8688							4993.19	15.7696	4858.82	20.3452					5679.61	38.7353					5890.4	-53.8773	6646.28	-65.9745
									6136.61	-0.882031	6044.35	6.84999											4976.16	-23.7388							4991.8	19.2961	4877.12	14.6977					5686.18	37.7969					5917.43	-60.1519	6644	-72.3527
									6159.17	-2.06332	5950.43	-2.07934											4993.53	-21.8742							5021.06	20.1518	4883.55	19.9661					5690.85	33.4403					5932.89	-60.5629	6657.28	-74.201
									6160.45	-4.38875	6042.19	-3.37179											5004.29	-28.2748							5034.81	22.8377	4908.46	15.8722					5703.87	39.4093					5935.82	-64.1705	6669.9	-78.7832
									6173.55	-7.01586	6048.54	7.78257											5008.46	-23.213							5033.33	21.6791	4932.85	13.6531					5716.01	40.2495					5941.71	-66.8224
									6216.52	-4.80078	6055.73	6.68065											5005.79	-33.3736							5055.83	15.7127	4948.21	18.047					5720.39	43.7679					5959.87	-68.1572
									6236.05	-4.11785	6075.31	10.1849											5026.92	-33.9244							5081.23	20.84	4949.33	21.729					5735.34	45.6754					5976.91	-64.1349
											6079.89	-1.92526											5051.13	-37.0886							5083.28	16.906	4967.41	18.8525					5743.58	40.5141					5977.09	-61.2129
											6086.19	-3.21017											5055.69	-34.2942							5102.1	13.3717	4968.05	15.7057					5743.86	42.5512					5991.07	-60.3482
											6107.97	11.368											5063.44	-43.339							5122.06	12.6994	4975.83	21.1158					5771.84	44.1141					6012.03	-70.737
											6124.54	-3.40839											5062.78	-37.5116							5112.01	14.3769	4984.63	26.0041					5782.67	38.6031					6036.67	-65.5774
											6147.19	-11.6804											5083.39	-31.8874							5107.03	9.36893	4992.31	27.0726					5791.24	43.4107					6042.78	-73.6001
											6166.41	-5.02309											5094.44	-32.1105							5138.99	7.62295	4985.78	24.4403					5802.46	38.0003					6071.52	-68.1177
											6171.18	-15.0607											5105.32	-26.2619							5141.84	2.56695	5008.35	21.924					5811.66	39.8402					6073.38	-66.351
											6095.93	-14.6337											5104.43	-17.3016							5155.13	4.43787	5010.63	20.8204					5817.58	39.7906					6076.26	-57.6073
											6191.22	-10.7413											5113.91	-10.8039							5180.25	18.1419	5012.65	24.0057					5833.15	31.6723					6102.9	-65.5117
											6200.48	-9.66947											5128.86	-14.4967							5181.27	10.455	5012.99	25.8493					5837.98	36.2355					6108.92	-55.9742
											6206.72	-15.4184											5121.74	-24.2504							5184.48	4.41143	5025.88	20.181					5846.49	33.852					6121.03	-63.0067
											6228.39	-13.5908											5138.21	-23.8903							5197.22	-3.51045	5024	18.9834					5863.13	36.581					6131.22	-55.2716
											6241.36	-25.6273											5161.53	-25.5896							5194.89	3.24753	5022.4	17.3755					5875.83	28.0574					6147.19	-59.8416
											6258.12	-23.1465											5163.46	-17.0716							5215.86	7.67195	5055.84	18.6792					5889.78	26.6029					6159.33	-62.8844
											6269.08	-24.0159											5168.54	-20.4418							5205.57	5.39853	5081.2	12.0587					5902.13	30.1654					6177.2	-63.996
											6294.38	-46.4329											5184.66	-17.0128							5232.86	-11.663	5088.28	16.3646					5922.73	22.9371					6192.64	-50.7266
											6313.66	-37.4649											5200.46	-6.47345							5237.66	-6.75272	5107.07	21.7659					5918.06	19.657					6220.89	-54.5192
											6322.62	-29.6856											5206.85	-12.2624							5258.33	-12.419	5119.2	21.422					5940.59	26.9853					6238.45	-54.286
											6327.83	-21.4745											5208.64	-5.53082							5285.73	-4.77842	5121.03	25.2553					5953.67	24.2103					6236.33	-56.3947
											6342.04	-16.6666											5213.13	-0.58892							5296.33	-2.77015	5131.35	24.5043					5952.53	29.0596					6255.68	-47.7965
											6349.43	-29.4106											5214.3	-1.3274							5303.71	-8.95514	5127.24	20.8607					5984.46	24.9736					6264.74	-49.4742
											6359.41	-34.3088											5219.94	-15.2229							5298.4	-15.9608	5127.72	28.4825					5997.38	25.5254					6275.19	-45.9317
											6370.35	-19.949											5221.61	4.73848							5314.88	-22.3363	5144.91	26.9723					6016.93	18.9543					6287.62	-33.5151
											6386.36	-18.9458											5219.63	9.34869							5333.92	-18.9951	5154.25	32.3866					6020.01	14.3265					6295.45	-22.7238
											6393.84	-14.5174											5223.23	10.5449							5341.53	-16.8171	5158.71	26.1135					6036.18	19.2648					6305.74	-20.5111
											6417.49	-23.4271											5231.3	15.5294							5344.76	-17.7872	5165.94	36.0249					6049.02	13.4461					6310.42	-18.4186
											6420.77	-17.5634											5235.16	14.6357							5370.1	-19.3859	5175.4	27.7519					6062.33	12.6882					6317.42	-14.7503
											6442.27	-26.9411											5227	18.4428							5373.65	-27.6557	5181.32	30.5133					6066.6	2.64785					6325.68	-6.95513
											6457.26	-12.0182											5230.41	19.2704							5375.17	-19.2442	5172.71	37.3666					6069.7	9.88704					6355.03	-4.84585
											6465.38	-19.7367											5238.71	25.1144							5399.39	-12.6173	5183.95	29.4188					6089.05	7.90523					6353.64	-4.89078
											6483.19	-20.1326											5244.67	22.9646							5424.45	-11.0748	5194.41	29.3614					6093.44	9.16481					6407.31	-1.27971
											6498.64	-33.3567											5241.54	23.0688							5424.9	-19.0183	5198.97	27.6469					6101.21	7.53163					6403.6	2.24342
											6498.65	-11.7978											5249.43	17.6364							5451.23	-18.7288	5235.96	28.4096					6107.45	8.89529					6417	8.7619
											6423.72	-26.695											5253.31	18.1322							5446.67	-25.0698	5243.18	31.2541					6130.92	11.4436					6428.82	12.496
											6528.88	-21.0323											5253.97	20.1974							5453.85	-18.7095	5268.53	38.6674					6141.14	7.33263					6425.91	12.961
											6542.64	-16.0523											5258.46	22.6451							5471.82	-18.9861	5266.54	36.8047					6162.91	6.47711					6432.55	15.2562
											6544.89	-12.7844											5267.51	20.7516							5470.69	-18.5556	5272.63	33.6672					6175.06	-1.56502					6444.94	24.5501
											6548.5	-15.0224											5263.78	20.8979							5482.84	-20.3033	5285.11	36.6453					6179.19	-0.0154942					6455.2	30.8456
											6568.72	-9.42597											5272.76	11.0975							5496.01	-20.3773	5279.02	39.9395					6209.1	7.73797					6471.62	30.6491
											6568.78	-22.6239											5274.91	19.6472							5515.58	-26.7234	5283.29	42.0343					6219.2	-4.89304					6469.47	27.1497
											6587.29	-16.4086											5272.28	14.4127							5513.79	-14.1633	5297.45	34.3412					6245.88	1.70265					6477.23	29.7079
											6592.87	-15.6046											5278.83	15.6716							5518.24	-15.1009	5308.87	38.9508					6253.57	3.75451					6484.88	31.9982
											6604.18	-25.3889											5280.77	10.0224							5549.71	-14.2653	5310.15	42.032					6265.36	4.98172					6483.48	30.642
											6644.63	-13.4229											5289.93	11.8218							5558.97	-13.7697	5321.66	39.9419					6281.99	1.80607					6495.92	40.5287
											6641.23	-14.859											5296.73	3.95548							5564.26	-23.8809	5330.48	47.07					6306.74	-4.03174					6494.57	37.3707
											6636.3	-25.0048											5308.52	-7.72959							5584.77	-16.9131	5325.88	40.1847					6322.34	5.06868					6514.22	41.035
																							5333.81	-7.39246							5583.42	-14.4879	5328.75	41.9168					6313.62	-12.2995					6511.81	43.2804
																							5349	-6.91385							5617.72	-32.1235	5351.56	35.7707					6334.48	-8.50823					6551.81	36.784
																							5359.61	-0.259615							5630.87	-26.5785	5338.11	43.9324					6348.76	-2.27695					6559.76	38.9741
																							5379.7	-6.65168							5639.74	-24.9265	5353.84	41.5156					6357.96	-5.08535					6572.01	43.9239
																															5652.63	-26.602	5364.58	42.7505					6365.31	-9.89671					6571.06	42.614
																															5662.47	-28.3509	5379.31	40.8961					6375.54	-9.26711					6586.5	43.8091
																															5656.66	-24.1895	5381.97	43.1129					6383.72	-8.17922					6605.13	49.2037
																															5672.13	-23.5683	5395.01	41.3266					6395.14	-10.7286					6603.23	44.6611
																															5691.92	-25.6715	5413.84	41.3531					6398	-25.3645					6614.88	47.3298
																															5686.01	-28.8685	5427.1	41.683					6406.26	-23.9141					6621.73	45.0126
																															5697.09	-27.5664	5422.13	40.7496					6416.93	-26.8679					6636.15	43.5286
																															5707.25	-18.978	5429.37	42.6204					6425.92	-25.4551					6637.39	43.8446
																															5708.36	-18.2756	5444.02	25.8591					6457.61	-27.2341					6635.98	41.417
																															5733.56	-25.0402	5454.96	36.0594					6453.76	-34.8663					6647.58	41.193
																															5743.5	-26.7127	5455.12	31.2529					6450.45	-26.7713					6664.69	39.7799
																															5756.7	-17.6162	5463.52	37.6696					6452.16	-33.0464					6720.8	34.8359
																															5755.03	-26.457	5478.17	31.2634					6485.97	-36.0408					6720.26	33.3387
																															5759.31	-36.1491	5478.97	32.5549					6498.78	-36.9762					6735.37	25.5719
																															5787.46	-33.5243	5483.41	20.3671					6501.47	-32.3522					6731.23	15.5594
																															5792.85	-35.2894	5486.77	27.9867					6537.75	-31.3748					6750.72	12.0778
																															5806.97	-34.9754	5507.85	27.9017					6564.54	-37.5909
																															5818.31	-30.8239	5536.15	29.1574					6565.82	-41.0818
																															5833.03	-32.76	5538.94	18.0087					6584.14	-35.515
																															5836.48	-19.2671	5548.69	21.6664					6641.46	-47.5103
																															5851.22	-24.8927	5556.09	26.8629					6592.5	-40.9888
																															5860.65	-25.8612	5558.93	36.5843					6585.56	-41.2711
																															5876.6	-32.9049	5568.99	37.0428
																															5889.11	-35.5354	5568.89	25.4246
																															5891.04	-23.9686	5602.42	28.9761
																															5911.05	-28.8613	5596.52	33.0697
																															5924.37	-30.5366	5608.25	24.1084
																															5925.25	-28.6242	5606.31	29.6398
																															5956.14	-29.4273	5606.66	13.5497
																															5973.68	-33.4561	5619.65	38.0808
																															5982.11	-50.2571	5624.01	35.9793
																															5997.02	-43.1885	5624.46	20.4101
																															6002.73	-38.2356	5641.66	19.0484
																															6025.18	-41.2868	5631.19	31.7333
																															6041.83	-40.6695	5649.76	31.7028
																															6051.06	-40.9964	5650.42	25.4902
																															6070.4	-43.3551	5663.11	31.8474
																															6068.14	-38.0459	5660.1	32.7372
																															6080.73	-37.8546	5690.09	20.2465
																															6095.55	-36.3739	5688.01	29.6785
																															6094.04	-42.6015	5687.67	18.25
																															6110.53	-43.1815	5712.43	25.2604
																															6136.25	-38.5687	5702.21	28.5144
																															6141.22	-38.7915	5723.83	20.5253
																															6143.9	-33.7475	5724.3	28.3953
																															6149.13	-37.8474	5728.44	24.6858
																															6159.39	-42.6969	5759.09	26.8715
																															6168.7	-42.7985	5765.59	25.5563
																															6182.86	-46.4568	5776.27	28.5268
																															6210.55	-35.9327	5789.92	30.7495
																															6221.36	-39.45	5797.91	22.7907
																															6241.24	-27.9919	5800.86	19.5524
																															6263.94	-32.1827	5812.32	26.8181
																															6274.42	-22.5264	5831.84	28.5523
																															6297.25	-31.1863	5836.3	22.2464
																															6294.13	-32.539	5866.59	9.00967
																															6304.29	-24.9819	5873.82	4.28492
																															6315.8	-22.2443	5863.14	4.98691
																															6332.43	-19.4051	5903.73	3.12609
																															6336.82	-12.3956	5922.65	-5.21198
																															6366.54	-13.7515	5929.7	-11.3039
																															6356.73	-9.99292	5940.14	-3.64748
																															6391.68	-0.88158	5940.88	-12.1912
																															6406.5	-4.73894	5957.11	-7.42749
																															6414.37	-7.16668	5956.07	-13.4151
																															6411.69	-9.805	5969.05	-22.7807
																															6423.57	-9.20527	5979.42	-10.7974
																															6434.6	-8.3594	6008.55	-13.1824
																															6447.65	-4.49474	6009.18	-16.5549
																															6458.59	-6.33005	6019.16	-20.8019
																															6451.99	-1.90826	6025.3	-22.5963
																															6475	-0.700928	6043.59	-23.524
																															6502	5.05804	6054.23	-22.3585
																															6513.55	9.32653	6077.14	-24.535
																															6528.98	8.73403	6087.32	-20.0297
																															6543.59	2.1767	6099.65	-19.4871
																															6554.74	7.40379	6103.49	-24.8297
																															6562.96	5.30694	6101.21	-24.54
																															6565.41	14.5353	6116.94	-27.639
																															6581.81	14.4856	6125.75	-28.5942
																															6588.62	15.4688	6191.32	-28.1848
																															6592.18	19.4883	6223.61	-27.4637
																															6604.48	26.4386	6231.4	-23.1371
																															6608.03	22.7382	6228.37	-26.0324
																															6617.99	25.8995	6243.68	-25.7561
																															6637.84	18.6478
																															6652.29	28.4573
																															6678.24	38.9424
																															6665.21	35.478
																															6694.04	36.3915
																															6701.33	33.2556
																															6707.19	29.3626
																															6708.31	37.4446
																															6740.63	31.8297
																															6737.22	33.2462
																															6765.82	33.729
																															6753.12	39.9124
																															6763.01	41.6513
																															6790.25	53.9954
																															6802.35	37.7198
																															6742.31	45.9338
																															6817.55	46.1813
																															6849.92	50.0867
																															6859.82	51.7104
																															6867.87	51.1232
																															6872	51.5973
																															6891.38	47.4043
																															6898.27	46.3519
																															6905.18	53.2071
																															6917.93	57.827
																															6937.94	49.7159
																															6938.44	62.0541
																															6960.14	56.7813
																															6996.02	55.4688
																															7001.23	56.7312
																															7022.65	50.8828
																															7026.94	46.5855
																															7033.46	50.6343
																															7044.84	46.8297
																															7064.13	42.5475
																															7066.99	51.6666
																															7082.4	50.8739
																															7084.07	52.8609
																															7096.7	48.1833
																															7112.9	44.4692
																															7119.54	46.8994
																															7063.02	40.3857
																															7154.4	36.6373
																															7163.25	36.4419
																															7173.62	34.7464
																															7188.56	33.909
																															7210.84	34.2034
																															7221.61	27.6457
																															7210.24	33.274
																															7218.95	23.9175
																															7231.76	30.5786
																															7259.64	21.7231
																															7259.38	24.2033
																															7282.44	30.9751
																															7305.64	25.2317
																															7303.86	27.5221
																															7324.37	20.1834
																															7332.96	21.7227
																															7339.92	13.3741
																															7351.89	21.0354
																															7368.52	15.037
																															7399.52	20.8789
																															7407.37	19.0351
																															7418.58	9.91173
																															7430.56	10.2894
																															7436.73	8.88345
																															7425.05	9.80679
																															7435.81	1.82131
																															7470.47	5.95961
																															7480.67	4.14756
																															7498.3	2.39702
																															7496.57	11.3617
																															7503.89	6.84232
																															7518.47	4.91913
																															7509.95	4.93572
																															7527.44	11.7111
																															7525.16	2.26672
																															7541.8	2.04811
																															7556.09	-4.12144
																															7560.11	-12.0735
																															7586.79	-13.8641
																															7581.02	-22.5555
																															7593.51	-25.0556
																															7626.57	-29.0489
																															7642.2	-23.1791
																															7651.97	-32.2075
																															7666.19	-24.5876
																															7676.78	-23.3907
																															7676.96	-26.7418
																															7685.86	-25.7032
																															7715.24	-30.2923
																															7706.91	-23.5171
																															7720.67	-27.4418
																															7742.72	-31.1375
																															7754.37	-33.4543
																															7757.85	-36.2592
																															7764.66	-32.1421
																															7779.87	-29.2652
																															7791.68	-33.9158
																															7780.58	-29.2977
																															7794.56	-25.2666
																															7807.12	-28.8287
																															7805.48	-34.2259
																															7812.01	-26.9389
																															7828.69	-24.2073
																															7842.7	-33.5943
																															7842.08	-36.4928
																															7870.49	-33.6654
																															7882.51	-29.8732
																															7890.77	-30.4384
																															7892.17	-33.602
																															7914.39	-32.5723
																															7919.26	-27.0067
																															7915.26	-29.876
																															7917	-37.3019
																															7924.9	-32.8452
																															7961.32	-35.9321
																															7961.46	-35.4375
																															7956.52	-24.5145
																															7951.92	-34.2734
																															7975.99	-29.9173
																															7979.01	-36.2791
																															7996.41	-21.7451
																															7995.34	-25.8469
																															7993.58	-26.2502
																															7992.49	-25.7807
																															8012.47	-31.2057
																															8021.39	-30.3267
																															8032.46	-16.5906
																															8047.68	-20.3657
																															8060.49	-16.7371
																															8053.37	-12.9845
																															8071.6	-14.5735
																															8085.91	-5.92905
																															8102.31	-7.41669
																															8117.17	-10.2793
																															8149.49	-0.81609
																															8156.94	2.42495
																															8156.09	-4.65003
																															8176.64	-2.79613
																															8177.56	2.86451
																															8195.04	-0.444717
																															8216.72	3.51235
																															8225.7	8.2544
																															8237.36	14.1571
																															8252.58	8.76429
[truncated: 11 more columns]

## Sheet: Figure 2B
Figure 2A	1		2		3		4		5		6		7		8		9		10		11		12		13		14		15		16		17		18		19		20		21		22		23		24		25
Sideways distance (SD) vs Forward distance (FD)	FD (µm)	SD (nm)	FD (µm)	SD (nm)	FD (µm)	SD (nm)	FD (µm)	SD (nm)	FD (µm)	SD (nm)	FD (µm)	SD (nm)	FD (µm)	SD (nm)	FD (µm)	SD (nm)	FD (µm)	SD (nm)	FD (µm)	SD (nm)	FD (µm)	SD (nm)	FD (µm)	SD (nm)	FD (µm)	SD (nm)	FD (µm)	SD (nm)	FD (µm)	SD (nm)	FD (µm)	SD (nm)	FD (µm)	SD (nm)	FD (µm)	SD (nm)	FD (µm)	SD (nm)	FD (µm)	SD (nm)	FD (µm)	SD (nm)	FD (µm)	SD (nm)	FD (µm)	SD (nm)	FD (µm)	SD (nm)	FD (µm)
	0	-45.4675	0	-29.5213	0	-23.8633	0	-37.2574	0	-57.8743	0	-5.55391	0	-44.0012	0	-25.4861	0	-31.0346	0	-35.5465	0	-61.728	0	-36.6081	0	-40.1159	0	-48.3976	0	-48.5048	0	-55.9169	0	-42.887	0	-44.1628	0	-50.9067	0	-45.0492	0	-55.5413	0	-56.0211	0	-57.8061	0	-43.7458	0
(smoothened trajectories)	31.9241	-46.5516	41.461	-30.6126	14.0139	-32.3027	8.90996	-43.3917	10.9674	-58.9243	16.1133	-8.33848	63.0592	-43.7701	20.9562	-30.9017	4.43217	-30.0421	20.5671	-41.5729	48.1922	-60.9143	11.575	-39.7019	19.2403	-44.3032	64.0998	-48.0165	36.9592	-47.052	67.1549	-53.3275	16.7578	-43.0918	9.44756	-43.0656	1.30271	-50.6642	17.734	-46.7021	23.5084	-54.1867	1.10172	-54.1416	2.57524	-56.1773	3.04177	-45.2032	12.9246
Anti-parallel microtubule sliding on ridges	23.152	-48.0109	44.3308	-30.9168	49.2195	-29.1506	13.9936	-35.979	20.4375	-58.1114	29.7307	-9.28366	86.1879	-49.8378	16.6864	-31.5102	4.15135	-27.783	8.28767	-42.5935	38.0786	-56.382	6.90425	-38.8776	53.329	-47.8045	73.9572	-48.3979	79.8455	-47.4819	68.1019	-52.179	27.055	-44.1352	16.4848	-42.3737	7.96009	-50.9703	28.4703	-47.319	76.4452	-52.5339	22.2666	-55.1016	8.9903	-54.073	16.278	-44.9622	23.4517
63 events	70.2948	-48.5144	37.1156	-28.6964	36.0866	-27.8169	12.2727	-34.1822	3.48319	-57.3107	25.908	-9.32053	80.4102	-49.4713	26.7263	-32.7407	56.4711	-28.0872	14.3486	-46.5319	57.3237	-55.9746	5.48491	-40.6407	79.567	-49.647	76.6102	-46.3234	75.6068	-47.1465	84.2737	-52.5766	47.4667	-44.3786	13.3244	-42.3599	6.00294	-50.6123	31.1936	-48.2308	95.2383	-51.4155	43.1494	-55.186	5.51954	-53.8764	42.0214	-45.1276	30.7582
	67.7105	-48.7204	48.8137	-29.4781	68.9812	-26.9323	13.3035	-31.3214	21.9546	-55.5609	16.456	-9.67372	89.379	-48.8252	17.5565	-34.1547	119.658	-29.3657	10.6101	-47.1989	84.7998	-55.3815	27.6981	-41.1391	89.4723	-51.1179	55.6898	-45.7458	88.2071	-46.5885	95.6223	-51.8929	42.1119	-44.3721	46.6052	-42.051	2.29008	-50.4357	39.8861	-47.667	119.072	-50.9198	54.2782	-54.117	21.451	-53.8782	22.8105	-44.7959	37.3306
	68.7989	-49.1559	74.7409	-29.4343	70.2646	-29.2219	5.55174	-28.9883	24.7635	-57.2945	9.15521	-10.5962	100.778	-49.0336	13.2031	-35.4106	119.005	-29.2686	19.75	-48.6924	79.1255	-56.2974	50.6597	-42.0223	105.546	-50.4837	87.2392	-44.9726	105.017	-46.069	97.5693	-49.9296	54.2089	-44.3524	47.9566	-41.7129	0.606982	-50.2443	43.2245	-47.3163	131.448	-50.7461	63.6135	-54.2469	22.6653	-53.3883	68.4226	-44.3111	50.289
	80.2241	-49.2659	87.4333	-29.5084	102.398	-29.7032	15.5408	-29.0268	36.4002	-56.8005	32.1505	-11.0909	123.381	-48.3037	28.1678	-36.4347	128.682	-30.7809	22.7902	-49.2345	70.4583	-56.7276	99.2398	-40.7002	127.103	-50.4954	69.1205	-45.0305	127.666	-45.9893	107.904	-49.2867	56.7306	-44.2353	53.8499	-41.3521	17.2099	-50.1203	46.0199	-47.4348	134.266	-51.6243	74.7256	-53.8541	27.3741	-52.9576	138.544	-44.119	61.8661
	84.5761	-49.1752	97.7916	-29.3558	111.126	-29.5768	23.3864	-29.8881	24.46	-57.4444	10.8513	-11.2336	120.92	-48.6796	31.7086	-37.2961	144.984	-30.0133	16.5181	-49.0446	80.5308	-57.8504	111.493	-40.1435	153.101	-51.3944	77.198	-44.7221	159.88	-45.9426	121.103	-49.1219	48.5885	-44.8745	64.3491	-41.3793	8.1181	-50.1071	50.5435	-47.6625	144.555	-51.1356	79.6771	-54.2866	37.9479	-52.4161	109.03	-44.1938	62.8134
	108.692	-49.9934	117.157	-29.4609	115.307	-29.3128	28.6413	-31.3712	37.628	-57.5224	9.39885	-11.6369	142.742	-47.7172	43.1421	-37.8589	169.277	-29.6223	22.7487	-48.7948	103.024	-57.6207	115.61	-39.4375	169.316	-50.9006	105.995	-45.5891	152.424	-45.681	120.736	-48.7104	76.9741	-45.4634	68.9008	-41.1484	41.6991	-50.0812	52.506	-47.5119	152.546	-51.242	82.3559	-54.4531	49.2309	-52.1913	113.554	-43.7625	74.2112
	101.271	-51.0113	141.628	-29.3778	121.224	-29.131	19.7255	-31.6909	48.8895	-57.4151	28.1021	-11.7306	180.877	-45.8858	43.4876	-37.8508	177.052	-29.716	26.5271	-48.1644	109.224	-57.7546	133.224	-38.4685	179.468	-51.0676	93.5314	-46.0134	170.062	-45.8499	159.245	-48.2787	106.099	-45.5456	77.1977	-41.3627	60.1413	-50.0722	68.0921	-47.6093	163.623	-51.6602	90.2671	-54.1867	52.545	-52.4049	115.375	-43.5653	76.5448
	135.171	-51.643	142.317	-28.6073	143.09	-29.4104	23.7014	-31.4042	40.9769	-56.7534	51.6818	-12.3274	185.654	-45.6281	43.0119	-38.5831	187.106	-29.8056	38.3554	-48.6741	100.914	-57.8945	139.01	-38.4531	207.993	-51.4904	106.991	-45.6343	178.851	-45.5644	159.843	-47.8516	101.549	-45.89	92.6302	-41.3129	38.5187	-49.9868	58.9777	-47.3307	178.525	-51.5325	110.712	-54.0215	62.5094	-52.0152	125.361	-43.5872	93.4792
	135.452	-52.3306	165.427	-28.5478	132.319	-29.0377	22.8292	-32.1947	49.0223	-57.4748	104.639	-12.3748	196.452	-45.3313	28.8499	-38.7207	207.115	-29.8997	42.6374	-48.47	101.507	-57.9944	132.149	-38.0452	215.865	-51.0388	116.644	-45.197	177.667	-45.5006	171.828	-47.742	130.277	-46.0045	94.1469	-41.3027	66.1494	-50.0531	75.0833	-47.406	177.845	-51.04	127.55	-54.1286	59.1747	-51.8264	131.747	-43.4794	110.911
	128.5	-53.1174	154.599	-28.3518	144.088	-28.5438	11.8934	-31.4569	34.8388	-56.4332	109.962	-12.643	208.278	-45.4541	21.8559	-39.1617	250.719	-29.8511	38.4381	-48.8816	105.796	-57.3078	110.337	-37.7566	222.939	-51.5659	113.633	-44.6065	227.847	-45.2509	182.71	-47.4364	149.633	-46.2571	112.17	-41.1835	72.6348	-49.8891	79.7554	-47.3646	185.048	-50.8939	137.95	-54.2807	117.679	-51.7356	131.9	-43.5625	118.524
	164.179	-53.5366	176.697	-27.9122	183.431	-28.9023	20.251	-32.6718	38.6267	-55.786	148.117	-12.5646	214.73	-45.1401	20.8268	-39.489	257.068	-29.7614	55.2094	-49.1471	113.187	-57.2896	109.52	-37.572	244.212	-51.1745	149.356	-44.3512	237.156	-45.2687	196.98	-47.4201	164.608	-46.4488	101.676	-40.9025	68.311	-49.9206	98.4485	-47.5869	230.447	-51.0552	135.479	-54.2093	147.537	-51.5673	141.411	-43.4458	119.107
	187.854	-53.9158	174.821	-28.4949	173.306	-29.2091	16.2933	-32.9053	58.3918	-55.2746	150.479	-12.2438	227.087	-43.7511	41.1008	-40.0745	270.472	-30.5484	73.7344	-49.0229	125.021	-57.044	100.343	-38.0385	267.924	-51.6751	129.307	-44.2663	248.158	-44.8327	198.485	-47.1102	174.794	-46.2536	111.631	-41.1801	63.5291	-49.9621	91.6931	-47.1569	238.698	-51.1577	149.15	-54.261	130.116	-51.4993	141.536	-42.9821	135.543
	191.41	-54.3479	178.159	-28.7463	187.521	-28.5595	39.7791	-33.0156	40.2996	-54.7181	150.913	-11.5494	227.711	-44.0781	29.49	-40.3289	266.116	-31.3049	67.0903	-48.6085	130.506	-57.043	117.345	-37.9896	286.971	-52.073	128.422	-44.3219	260.337	-45.1018	207.414	-46.6508	184.135	-46.6051	129.31	-41.4256	81.4344	-49.9863	118.003	-47.1533	250.834	-51.6038	170.441	-54.2355	145.858	-51.2991	155.838	-42.5489	134.256
	219.213	-54.9692	202.187	-28.5561	181.292	-29.4218	46.6315	-33.0716	52.5539	-54.6476	167.385	-11.5803	256.772	-43.3261	22.5525	-40.525	280.316	-32.0077	63.9591	-48.137	125.51	-56.9185	98.8164	-37.2824	320.334	-52.1069	142.239	-44.577	273.208	-45.2227	228.731	-46.4571	184.175	-46.8469	136.965	-41.6224	93.781	-50.1818	115.906	-46.8571	277.117	-51.652	177.352	-54.0938	133.204	-51.424	170.06	-42.2126	171.285
	229.459	-55.1315	214.792	-28.595	196.581	-30.0069	68.6059	-33.8706	42.1359	-55.5047	203.533	-10.7636	262.32	-43.3339	24.4664	-40.7701	293.842	-32.2454	75.5592	-47.8139	122.589	-57.427	112.465	-36.868	337.592	-52.016	173.092	-44.7507	311.923	-45.4558	243.298	-46.3257	192.012	-47.1283	143.258	-41.9526	71.6729	-50.2801	129.214	-47.0315	286.314	-51.9752	184.121	-54.233	163.333	-51.272	175.157	-41.9832	180.011
	237.269	-55.5145	230.451	-28.1472	207.393	-30.7235	64.3807	-34.4661	18.2867	-56.3341	208.327	-10.7367	259.498	-42.944	31.2349	-41.2151	292.468	-33.0419	87.361	-46.273	129.288	-57.1159	121.502	-36.5644	366.396	-51.9974	173.964	-45.0248	318.968	-45.4325	251.667	-46.3811	189.047	-47.0866	155.625	-41.7089	79.81	-50.1964	121.029	-46.8946	289.984	-51.9735	200.325	-54.5218	163.811	-51.3012	183.461	-41.3923	182.169
	272.73	-55.7502	245.023	-28.1319	224.697	-30.3839	91.6303	-35.0067	45.019	-55.7614	219.073	-10.465	245.103	-42.5614	30.9566	-41.3225	301.177	-33.4523	76.1763	-44.5783	123.114	-56.6096	121.19	-35.6954	382.43	-52.2576	204.101	-45.2943	332.122	-45.7098	263.595	-46.8136	213.843	-47.3709	168.54	-41.8451	93.5907	-50.2911	132.039	-46.6784	303.825	-51.7911	222.869	-54.7146	165.682	-51.4353	193.332	-41.3071	209.423
	275.717	-55.6482	235.507	-28.2579	211.723	-29.1475	97.0721	-36.0053	31.9533	-55.2225	244.126	-10.254	257.402	-41.4906	27.9359	-41.6548	314.314	-32.9712	71.2272	-43.4513	133.262	-56.0755	113.656	-34.9867	408.391	-52.4285	214.204	-46.0456	342.537	-45.6814	288.195	-47.1167	211.319	-47.2405	176.816	-41.5506	72.9807	-50.3373	144.126	-46.9508	316.148	-52.0388	229.974	-54.5015	173.312	-51.5151	205.96	-41.1085	211.835
	280.939	-55.5517	242.931	-27.7003	227.872	-29.1392	140.604	-36.6945	44.1312	-55.8883	272.849	-9.96724	260.714	-41.5688	19.4655	-41.6295	326.985	-32.4808	77.1325	-41.7186	160.815	-56.0837	88.4516	-34.4192	437.324	-53.2854	220.94	-46.044	372.063	-45.5819	301.818	-47.1656	223.806	-47.4993	190.529	-41.6348	82.1481	-50.276	133.732	-46.8972	320.226	-51.7006	243.886	-54.4308	190.279	-51.5517	207.413	-40.7902	214.705
	284.858	-55.7279	237.806	-27.9713	226.884	-28.9378	149.938	-35.9012	46.5585	-55.7153	297.533	-9.66339	265.538	-41.3408	24.1981	-42.0755	338.062	-32.3937	71.7737	-40.4964	176.765	-55.7402	56.9694	-34.3688	424.297	-53.7678	261.521	-45.5455	369.361	-45.6261	306.393	-47.2384	248.494	-47.5961	205.816	-41.828	86.2381	-50.4613	130.767	-47.1691	331.418	-51.2811	259.837	-54.4339	190.239	-51.6438	227.077	-40.524	223.463
	286.801	-55.6833	250.421	-27.686	238.276	-27.8769	173.876	-35.8485	73.1765	-55.4224	275.882	-9.29185	273.67	-40.5023	20.304	-42.2858	359.74	-32.7808	76.0293	-39.2695	204.668	-55.1098	72.1216	-34.015	442.384	-53.9332	277.177	-45.4463	399.006	-45.5853	323.634	-47.1265	244.817	-47.4504	208.047	-41.6247	100.65	-50.5541	134.674	-47.0842	327.007	-51.6287	267.233	-54.5296	202.839	-51.7702	230.109	-40.0231	230.873
	299.673	-56.3418	259.272	-27.7411	248.245	-27.0211	160.963	-35.7099	76.62	-54.8668	289.431	-9.24331	258.133	-39.9871	16.2338	-42.078	367.432	-33.3404	69.2453	-38.9951	219.52	-53.6387	74.864	-33.8323	466.086	-53.7292	306.668	-45.4593	402.729	-45.8246	352.919	-47.1359	272.314	-47.3845	212.434	-41.5221	109.266	-50.5145	140.891	-47.1174	374.294	-51.5159	278.191	-54.3133	207.693	-51.9723	245.166	-39.7126	250.535
	228.163	-56.6103	279.274	-27.3265	239.868	-26.7584	178.402	-34.8292	67.5104	-54.1038	317.076	-8.73798	279.989	-41.6276	20.0665	-41.564	392.649	-34.0629	72.0753	-38.7201	214.453	-52.8644	75.7348	-33.6271	487.567	-53.8252	321.387	-44.8966	406.76	-45.6521	365.035	-47.2295	302.869	-47.5196	223.248	-41.9301	105.528	-50.5278	152.84	-46.6587	367.845	-51.6739	266.666	-54.1207	251.049	-52.3428	253.173	-39.4963	241.123
	338.172	-57.121	303.856	-26.7615	253.166	-26.0656	146.498	-34.1234	76.5676	-53.7629	324.855	-8.85359	301.926	-43.0156	28.3747	-41.0824	414.777	-34.7103	60.4053	-38.5831	240.717	-52.5233	75.6038	-33.2114	498.553	-54.2772	330.711	-44.3753	433.639	-45.6645	370.227	-47.7687	324.391	-47.3602	243.175	-41.8141	111.319	-50.6055	151.802	-46.8574	379.379	-51.3601	279.761	-53.9929	250.99	-52.295	254.681	-39.2129	283.284
	356.945	-57.2122	297.307	-26.2347	244.063	-25.6865	173.159	-33.0054	35.4143	-54.1784	351.436	-9.17818	298.186	-44.478	21.4518	-41.1025	435.561	-35.0635	75.1522	-38.3551	263.284	-52.5834	78.3882	-33.0053	526.651	-55.1188	318.796	-43.9337	460.515	-45.9204	383.863	-48.1811	320.503	-47.6996	247.228	-41.7098	125.181	-50.4955	166.139	-46.6148	398.194	-51.0744	304.52	-53.6948	263.246	-52.2011	257.841	-38.8308	295.302
	337.051	-56.9003	314.137	-26.1486	265.2	-25.844	178.72	-33.1905	43.8793	-54.3971	376.227	-9.488	308.803	-46.292	19.8946	-41.4058	432.013	-35.7515	57.0446	-38.3338	299.387	-51.8966	85.2956	-33.0044	538.947	-55.1865	320.948	-43.4465	464.701	-45.7491	380.066	-48.2313	337.864	-47.784	263.253	-41.588	129.782	-50.772	162.758	-46.6342	419.686	-51.5238	311.768	-53.9179	263.562	-51.9309	267.204	-38.4848	285.79
	362.098	-57.005	326.771	-26.8109	248.898	-24.9933	206.209	-33.5007	36.2738	-55.0565	398.648	-9.5242	350.315	-47.5456	41.0256	-41.4439	481.278	-35.6991	83.0409	-38.0759	301.266	-51.2069	68.7674	-32.6551	553.185	-55.8461	337.066	-43.6207	466.87	-45.7286	392.579	-48.4572	237.989	-47.866	264.382	-41.3367	135.803	-50.9373	169.6	-47.4537	430.215	-51.2863	328.232	-54.1394	293.996	-52.0092	271.91	-38.3477	304.715
	371.618	-56.474	340.182	-26.0505	259.91	-24.7171	189.613	-32.5583	43.4881	-54.8502	407.062	-9.62738	369.476	-49.3562	21.8501	-41.3069	475.515	-36.0716	75.9958	-37.998	315.414	-50.3925	82.1386	-32.7019	556.491	-56.7768	336.161	-43.9296	499.642	-45.8374	408.83	-48.5407	374.785	-48.0068	284.478	-41.3353	137.316	-50.7657	187.825	-47.6794	452.956	-51.8903	354.965	-54.1861	311.983	-52.0027	273.521	-37.8869	316.298
	394.67	-55.9698	342.602	-25.457	256.32	-24.3774	214.783	-32.9702	29.678	-55.1895	405.39	-9.08193	351.611	-49.8052	20.5436	-40.6029	475.244	-36.1169	57.4171	-37.8638	325.524	-50.4849	75.3333	-32.5866	585.846	-56.9245	344.742	-44.3138	495.523	-45.9798	410.574	-48.6334	370.476	-47.7922	294.857	-41.2369	143.121	-50.9485	185.954	-47.4125	452.238	-52.0446	365.85	-53.9907	302.844	-52.0518	293.529	-37.2021	316.053
	437.198	-55.7611	378.736	-25.0862	260.802	-23.6947	204.737	-32.4288	25.0753	-55.9278	408.19	-9.40677	427.359	-49.2036	19.5996	-40.8465	483.025	-36.6192	68.0609	-38.0856	341.969	-50.5518	72.0075	-32.6106	615.654	-57.6564	344.578	-44.0632	531.217	-45.9619	423.772	-48.7594	366.52	-47.7196	304.709	-41.5373	142.138	-51.0726	196.274	-47.713	455.994	-52.2729	378.656	-53.8998	323.083	-52.3298	297.841	-36.9409	336.982
	431.767	-55.0729	384.406	-24.2022	265.592	-23.638	210.099	-33.3653	17.8877	-56.8843	438.814	-9.22193	434.553	-49.5292	15.9026	-41.1118	493.781	-35.415	63.428	-38.2166	323.502	-50.8337	94.856	-32.3355	625.327	-57.3991	329.392	-44.0567	522.649	-46.1845	420.243	-48.6242	390.078	-48.5615	309.083	-41.3175	138.523	-50.8891	205.212	-47.9228	468.924	-52.2524	380.146	-53.927	336.765	-52.6216	306.903	-37.0161	364.384
	450.188	-54.3612	401.907	-23.6589	252.259	-24.2331	198.827	-32.9653	50.9412	-57.0559	448.107	-9.73749	401.42	-48.5755	23.1612	-40.9987	502.565	-34.6149	54.7889	-38.0889	333.76	-50.7162	91.431	-32.1338	652.943	-57.1754	332.667	-44.1912	550.381	-45.554	448.514	-48.8506	438.815	-48.5932	320.668	-41.2222	160.484	-50.8736	219.216	-47.575	478.092	-52.2721	407.509	-54.0732	342.536	-52.8992	319.787	-37.028	370.882
	459.553	-53.6761	406.177	-23.5386	249.43	-23.4922	197.178	-32.6592	38.083	-57.2175	478.145	-9.78736	431.973	-49.0576	22.3184	-41.0315	518.069	-34.0746	54.5793	-37.8622	328.879	-50.3823	82.379	-32.1811	659.937	-57.2762	336.046	-43.8823	559.035	-45.3984	470.636	-48.9194	467.471	-48.6128	341.119	-40.9249	152.535	-50.6603	207.746	-47.9643	516.988	-52.4248	396.969	-54.2779	346.16	-52.8135	339.544	-37.0632	386.975
	482.041	-53.3836	444.586	-22.9535	244.46	-23.2687	203.721	-32.6498	30.6891	-56.5664	499.425	-10.2883	461.303	-48.8432	15.3508	-40.8923	522.849	-33.4643	51.8739	-37.6776	337.122	-50.3872	74.2615	-31.9976	670.436	-57.5177	350.629	-43.8993	572.768	-45.0391	447.47	-49.2587	470.689	-48.4866	360.23	-40.7425	168.201	-50.7309	215.24	-48.268	530.661	-51.8659	414.61	-53.9877	340.141	-52.8925	342.423	-37.1848	376.762
	496.295	-52.8784	454.131	-22.7854	237.465	-23.4323	202.241	-32.7358	46.1318	-55.6806	485.067	-10.9671	469.95	-49.4221	25.9229	-40.4822	528.174	-32.9217	57.5425	-38.9896	323.153	-50.5432	62.3743	-31.6653	678.355	-57.45	356.173	-43.9625	563.377	-44.8603	464.22	-49.3124	495.109	-48.7387	362.457	-40.8873	182.373	-50.7372	217.658	-48.3432	542.049	-51.7598	400.129	-54.4595	348.691	-53.1656	348.156	-37.3623	364.464
	497.34	-52.3563	466.866	-22.4055	214.587	-23.1791	231.728	-32.4969	54.6145	-54.8119	468.912	-11.2754	528.279	-49.4313	22.6096	-39.884	543.392	-32.9465	40.2186	-39.903	333.743	-51.0991	86.8673	-31.9361	688.817	-56.999	369.871	-43.896	619.287	-44.687	496.294	-49.3019	497.517	-48.7821	379.948	-41.2367	202.851	-50.6999	234.469	-48.7903	536.353	-51.5552	417.473	-54.7254	426.678	-53.0961	370.159	-37.7379	405.744
	504.481	-52.2026	489.242	-21.7113	262.1	-23.8184	219.65	-32.2237	44.8539	-55.127	478.786	-11.0476	524.882	-50.336	21.1798	-39.1171	557.222	-33.9619	62.538	-40.7518	339.417	-50.9724	88.6329	-31.8071	702.729	-57.0507	382.329	-43.6817	632.511	-44.1801	503.056	-49.3698	502.613	-49.2305	391.922	-41.3626	226.697	-50.4766	238.2	-48.901	549.264	-51.6045	434.876	-54.9059	418.769	-53.2176	373.463	-37.8264	413.194
	529.032	-52.1014	488.481	-21.7173	248.556	-22.9372	218.363	-32.323	46.7415	-54.0786	516.716	-11.1766	520.711	-49.9826	34.8676	-38.1091	574.589	-33.9516	84.3126	-41.5349	335.122	-50.1771	91.8188	-32.0807	711.092	-55.7772	380.598	-44.862	635.607	-44.1225	506.879	-49.4244	467.05	-49.1228	395.983	-41.2639	236.045	-50.4083	259.785	-48.9971	560.973	-51.5035	436.129	-55.1305	414.142	-53.4994	378.59	-38.1376	437.745
	536.603	-52.2163	526.912	-21.5309	260.487	-23.5123	230.656	-34.2043	53.9506	-54.3696	534.334	-11.2587	558.706	-50.2168	52.563	-37.4254	555.855	-33.5808	107.943	-42.1247	340.555	-50.7104	103.83	-31.8468	711.875	-55.7974	410.162	-45.5619	658.204	-44.0027	526.243	-49.8493	525.098	-49.2377	414.384	-41.1524	246.602	-50.2583	261.783	-48.892	569.114	-51.5611	437.672	-54.9985	417.099	-53.4853	408.941	-38.2359	455.804
	556.355	-51.7025	544.245	-21.219	261.368	-24.3529	209.351	-34.0619	29.5136	-54.0593	549.932	-11.3189	569.247	-50.0989	67.2499	-36.6309	552.519	-32.8406	105.55	-43.1909	356.924	-51.1136	97.7649	-32.085	718.547	-55.5955	428.649	-46.0232	669.278	-44.0646	533.693	-49.8761	545.954	-49.5537	417.853	-41.2996	262.607	-50.0235	266.348	-48.8709	583.099	-51.1749	456.287	-54.8097	438.752	-53.4579	413.652	-38.7162	451.5
	544.794	-50.8927	539.913	-21.0165	265.484	-26.096	222.801	-34.209	50.2349	-54.415	560.364	-11.2343	594.23	-51.1493	67.8969	-36.5332	562.892	-32.7968	110.763	-43.2163	352.625	-51.754	94.2933	-32.174	728.741	-55.9286	430.122	-46.7162	667.536	-43.5707	541.358	-50.2395	590.736	-49.6572	434.994	-41.2056	272.805	-50.0429	273.016	-48.8681	603.583	-50.9178	464.538	-54.9273	448.387	-53.427	418.125	-38.6326	484.087
	548.282	-50.2396	553.408	-20.6046	270.933	-26.7851	229.787	-35.0706	43.1843	-54.8465	564.171	-11.0788	626.231	-49.768	78.2466	-37.0961	574.279	-32.1768	127.252	-43.6286	348.646	-52.5295	101.998	-32.4872	738.93	-56.0021	421.433	-47.3523	693.624	-43.5174	553.166	-50.2404	589.694	-49.4094	457.998	-40.8992	270.373	-50.0868	264.245	-49.1913	601.215	-50.9608	473.171	-54.8638	451.884	-52.9686	427.958	-38.8865	479.609
	561.668	-49.9855	561.66	-20.9709	293.089	-26.9451	219.661	-35.9417	38.0879	-55.3823	582.607	-11.0349	640.111	-48.2084	82.6046	-37.8361	541.552	-31.529	146.835	-43.5815	340.971	-52.7948	115.492	-32.2061	757.63	-56.1443	440.785	-47.6937	699.559	-43.3401	559.25	-50.1201	602.004	-49.8341	455.042	-40.8411	285.091	-50.0146	262.95	-49.451	614.482	-50.7781	505.367	-55.294	453.452	-53.1013	448.66	-39.1911	493.741
	552.827	-50.1416	570.411	-20.7888	303.816	-27.1906	253.781	-36.2502	35.9181	-54.1211	576.262	-10.8113	688.702	-48.3683	100.073	-37.6747	552.27	-31.2581	140.407	-44.0864	365.449	-52.5569	91.2735	-31.9848	769.65	-55.9165	440.511	-47.8965	733.61	-43.0124	571.325	-50.2578	606.372	-49.8049	470.715	-40.7676	287.352	-49.987	279.568	-49.8166	622.68	-50.2337	486.945	-55.7192	486.516	-53.1326	444.553	-39.4373	497.095
	562.114	-50.4713	576.106	-20.5888	305.327	-27.1674	250.652	-35.4529	43.9329	-54.8133	590.241	-9.75571	679.134	-46.7493	106.689	-38.0107	575.956	-30.6996	132.815	-44.2425	353.05	-52.8589	96.9349	-31.6947	783.242	-55.6586	476.623	-47.9439	746.808	-42.5396	582.437	-50.5591	627.291	-50.2535	500.682	-41.1574	289.178	-49.7925	278.286	-49.9233	631.378	-49.8966	505.627	-55.6636	466.758	-53.2885	451.3	-39.8042	515.768
	570.645	-50.3215	566.035	-20.1668	308.635	-27.6883	234.309	-34.8448	60.6642	-54.896	606.673	-9.12608	696.896	-46.3366	105.032	-38.338	574.94	-31.3392	147.943	-44.5518	351.84	-53.1426	111.835	-31.371	781.596	-55.2105	493.797	-47.9817	736.046	-42.3898	611.172	-50.626	639.348	-50.3379	518.263	-41.6449	291.299	-49.6607	272.769	-49.764	626.649	-50.0069	506.697	-55.6931	491.622	-53.265	459.057	-39.9729	533.997
	577.634	-50.64	580.928	-20.2924	324.588	-28.1381	225.555	-34.5254	73.6706	-55.2308	605.893	-9.11029	705.938	-44.7819	101.858	-38.5552	568.451	-31.83	170.857	-45.0767	356.936	-53.6657	107.307	-31.1785	789.249	-55.3611	493.91	-48.2477	778.562	-42.0685	609.597	-50.8679	669.031	-50.35	521.705	-41.7966	293.105	-49.5739	279.526	-49.7404	634.002	-49.4521	535.931	-55.552	501.862	-53.3269	466.639	-40.2132	536.465
	596.201	-50.2821	592.274	-20.7813	318.611	-28.724	229.034	-34.6777	96.6313	-55.9555	626.221	-9.23724	722.027	-44.2259	94.2538	-39.1847	599.198	-32.7761	188.469	-45.1636	360.439	-54.0216	103.575	-31.1539	800.047	-55.7201	496.406	-48.202	784.264	-41.9361	633.964	-51.0278	674.796	-50.4457	539.467	-42.1179	310.588	-49.4664	274.655	-49.8459	661.109	-49.0142	538.497	-55.7218	500.053	-53.1738	478.486	-40.5179	546.735
	590.933	-50.0462	598.207	-20.8051	319.233	-29.6409	220.257	-34.3586	126.075	-56.0735	662.298	-9.52966	747.917	-44.548	97.7144	-39.4993	604.778	-33.7433	198.806	-45.0956	401.171	-54.2065	113.513	-30.7805	801.748	-55.4519	514.783	-48.0564	801.32	-41.723	653.077	-51.0683	673.012	-50.6718	541.52	-42.2259	310.542	-49.2092	272.607	-49.5993	646.46	-48.3064	542.151	-55.5074	504.639	-53.1236	483.114	-40.5722	554.665
	607.596	-50.6399	606.452	-20.8459	313.464	-29.6737	260.416	-33.759	139.271	-56.4503	653.869	-9.66072	723.807	-44.744	91.3259	-39.5168	634.476	-35.7659	240.598	-45.3323	417.959	-53.7772	114.793	-30.8747	807.691	-55.0633	541.063	-48.242	803.592	-41.4265	666.058	-51.6207	689.438	-50.3747	551.284	-42.6688	324.497	-49.2821	281.439	-49.7814	690.268	-48.2362	564.803	-55.3821	511.815	-53.1846	498.908	-40.5788	578.9
	619.989	-51.4526	607.966	-21.2735	319.178	-29.3407	287.796	-34.092	148.178	-57.5178	669.739	-9.56891	744.666	-45.2024	90.3229	-39.8532	673.125	-37.1121	245.111	-45.612	420.355	-53.6775	110.586	-30.9722	813.961	-54.6437	535.791	-48.6005	825.626	-41.1714	670.1	-51.8577	690.272	-50.0592	559.352	-43.0115	324.672	-49.2113	286.774	-50.0503	686.992	-48.1496	550.085	-55.0818	565.969	-53.0209	506.123	-40.5166	587.812
	644.896	-51.3131	603.49	-21.4018	316.813	-29.5829	308.655	-35.4713	152.368	-58.3334	661.306	-9.62879	712.293	-45.3822	118.145	-39.4643	667.703	-38.3068	238.353	-45.9479	428.549	-53.6613	96.0656	-30.9877	820.506	-54.2701	559.345	-49.0481	870.912	-40.7227	679.424	-52.1812	676.915	-50.1466	576.169	-43.5837	332.522	-49.245	278.585	-49.8752	681.065	-47.7923	566.462	-54.8267	566.686	-52.9883	506.44	-40.5416	594.606
	644.153	-50.9492	628.236	-21.9263	316.851	-29.6339	328.795	-35.0712	168.747	-58.3473	658.295	-9.13541	731.067	-44.6174	135.277	-39.1823	660.56	-39.618	246.569	-46.6925	443.907	-53.5768	108.802	-31.4076	838.078	-54.038	558.197	-49.111	846.642	-40.7096	687.2	-51.925	731.281	-50.0007	601.397	-44.2295	338.133	-49.1765	291.352	-49.8726	699.565	-48.0695	569.685	-54.7801	570.223	-52.9309	530.226	-40.8291	602.757
	648.95	-51.0279	617.487	-22.2733	314.272	-28.9871	348.418	-35.8021	168.34	-59.8193	673.166	-8.32567	728.441	-43.7739	127.655	-39.0358	667.01	-39.2879	255.15	-47.113	431.804	-53.4452	105.444	-31.5284	853.023	-53.9044	574.941	-48.4523	882.762	-40.698	704.127	-51.8531	732.254	-50.4953	608.567	-44.6679	344.14	-49.0538	281.491	-49.917	698.14	-47.7863	579.453	-54.6308	580.244	-52.639	539.476	-41.0849	613.169
	634.08	-51.828	664.932	-22.1647	337.838	-29.3546	351.188	-37.1279	179.299	-60.6783	645.563	-8.13116	718.751	-42.3005	132.358	-39.3547	711.196	-39.117	263.569	-47.3861	421.142	-53.0768	98.4841	-31.8359	857.711	-54.7216	578.147	-48.3511	891.478	-40.277	724.355	-51.949	743.036	-50.359	620.307	-44.8858	340.131	-48.9012	284.721	-49.897	702.77	-47.9175	588.535	-54.5785	583.379	-52.6193	528.623	-40.6291	629.55
	655.302	-52.1229	675.386	-21.9697	350.33	-29.1569	392.549	-37.229	176.917	-60.9291	688.907	-8.16742	743.934	-40.7631	117.892	-39.9952	710.958	-38.7789	267.726	-47.1614	421.886	-53.4136	108.434	-32.2299	872.863	-54.718	587.8	-48.2334	885.528	-40.5239	728.75	-51.9457	752.195	-50.1883	634.375	-45.4077	364.602	-49.0984	298.023	-49.7974	720.529	-47.654	600.616	-54.1188	588.983	-52.5833	557.387	-40.5793	645.365
	665.029	-52.3196	682.228	-22.1454	372.816	-29.7551	368.405	-36.4145	187.82	-62.7643	667.001	-7.93615	747.259	-40.9516	115.055	-40.6438	710.685	-38.7584	310.764	-47.6531	415.201	-53.912	114.681	-32.5765	897.655	-55.4043	596.811	-47.0237	933.669	-40.3649	748.218	-52.3455	771.582	-50.2034	638.183	-46.027	379.939	-49.1809	294.93	-49.9889	726.015	-47.3784	590.23	-54.2786	603.294	-52.2768	552.744	-40.5628	644.275
	684.19	-52.2897	694.173	-21.9592	395.59	-29.5064	402.199	-34.7185	190.018	-62.9187	676.468	-7.78478	749.416	-40.8197	114.3	-40.9294	738.072	-39.2769	283.288	-47.755	426.392	-53.7954	96.2094	-32.6994	904.053	-55.3459	632.65	-46.5253	940.421	-39.9566	752.776	-52.2187	759.703	-50.2291	644.12	-46.5093	386.051	-49.2784	312.344	-49.682	747.722	-47.3153	609.189	-54.7476	619.548	-52.3626	573.047	-40.6034	677.708
	685.07	-53.1071	729.388	-21.6809	394	-28.9611	432.927	-35.3029	174.777	-64.4368	689.304	-7.47063	757.922	-41.5233	97.6317	-41.5557	710.479	-40.2621	304.428	-47.9637	432.147	-53.805	80.0884	-32.2375	928.2	-55.3172	617.18	-46.1143	966.865	-39.6985	768.55	-52.571	772.844	-50.4259	650.826	-47.2653	388.056	-49.3696	315.609	-49.9619	746.861	-47.441	624.989	-54.7504	635.077	-52.5585	618.323	-40.4137	673.255
	702.975	-53.4945	714.874	-21.5342	419.622	-28.3837	416.604	-34.7478	193.688	-64.7928	692.95	-7.53151	765.452	-41.7613	104.257	-41.6602	712.926	-40.4216	313.24	-47.8835	446.627	-54.047	94.8274	-31.7037	923.891	-55.351	635.175	-45.5004	1003.98	-39.9434	781.722	-52.6579	774.564	-50.347	668.755	-47.6882	393.39	-49.4191	301.476	-50.1091	751.968	-47.3306	641.362	-54.9692	643.337	-52.5979	588.152	-40.7713	685.602
	696.148	-53.6328	730.669	-21.6045	421.197	-27.9228	397.389	-34.5458	194.291	-65.9556	688.636	-7.53059	794.131	-42.3807	126.733	-41.7982	713.467	-40.376	311.043	-47.4619	457.595	-53.8899	83.221	-31.228	932.308	-55.1592	652.941	-45.181	1016.44	-39.8519	805.547	-52.8083	795.485	-50.51	675.887	-48.4594	416.085	-49.3023	318.068	-50.3371	755.219	-46.9469	652.799	-55.1863	642.933	-52.7678	594.969	-40.7192	702.898
	696.555	-52.9573	747.213	-21.3128	432.802	-28.1907	435.242	-33.4293	211.983	-66.4382	699.694	-7.41301	746.369	-42.741	118.907	-41.1485	722.463	-40.2716	310.557	-47.3037	462.817	-54.1455	72.7951	-31.1396	949.208	-55.4213	672.691	-44.9095	985.826	-40.1941	828.25	-52.8461	807.362	-50.2053	706.341	-49.2812	418.511	-49.4083	323.988	-50.2856	760.172	-46.8638	648.565	-55.0513	653.063	-52.6037	604.859	-40.8732	721.129
	694.158	-52.4162	765.657	-21.052	437.562	-27.9338	459.009	-34.7283	214.201	-68.3323	739.453	-7.12974	774.389	-42.7666	123.174	-41.2958	734.243	-40.4806	329.906	-47.1517	473.436	-54.9106	104.805	-31.4125	967.565	-55.3261	651.526	-45.085	1033.9	-40.1501	828.971	-52.7311	812.251	-49.8986	707.677	-49.6703	422.134	-49.4345	329.831	-50.0547	788.969	-47.21	662.71	-54.7216	650.906	-52.6313	599.25	-41.0844	732.92
	732.79	-52.4503	765.786	-20.7389	449.07	-27.0943	449.48	-35.6974	244.636	-68.3415	740.405	-7.74984	805.5	-43.8245	139.688	-40.8467	729.224	-39.6385	352.017	-46.976	500.832	-54.7617	121.597	-31.6191	1006.95	-55.6081	662.804	-45.0645	1035.67	-40.0866	853.287	-52.6018	825.679	-49.7724	706.376	-49.6802	431.955	-49.5241	321.062	-49.9827	801.794	-47.0302	688.918	-55.1119	666.055	-52.4672	612.599	-40.8676	747.18
	732.278	-52.5257	770.562	-20.7046	451.91	-26.9493	457.334	-35.5981	251.882	-69.0498	753.455	-7.63298	791.276	-44.5658	144.115	-40.5384	730.992	-38.5812	358.539	-46.9986	517.167	-54.7703	117.774	-32.043	1023.86	-56.1855	670.509	-44.8942	1053.06	-40.0524	846.4	-52.6169	848.071	-49.5807	708.318	-49.8697	447.492	-49.5188	315.804	-49.9623	822.965	-46.8359	694.747	-55.0371	668.591	-52.4194	623.638	-40.6501	754.087
	731.765	-52.5092	776.507	-20.589	458.401	-26.2131	461.918	-35.0901	229.488	-69.4493	734.918	-7.48308	782.718	-45.0945	154.434	-40.8474	724.711	-37.7095	358.637	-46.5475	535.761	-54.1702	139.77	-32.5093	1030.82	-56.2227	682.15	-45.0357	1046.17	-39.8827	860.892	-52.4737	850.066	-49.8797	740.181	-50.0298	443.294	-49.7621	332.413	-49.8899	825.237	-46.6531	705.713	-54.7567	668.555	-52.5802	630.064	-40.5518	769.423
	748.188	-52.4918	789.121	-19.9959	476.098	-26.097	481.085	-34.0597	251.241	-70.0604	733.412	-7.06004	800.626	-46.5889	156.582	-41.1943	725.9	-36.1644	354.351	-46.2279	533.024	-53.3512	152.664	-32.4532	1070.73	-55.4928	683.099	-44.9146	1082.83	-39.9225	874.729	-52.536	871.983	-49.4648	753.777	-50.2861	459.641	-49.8696	335.851	-49.9614	848.099	-46.6936	693.86	-54.759	680.631	-52.5186	636.978	-40.5269	791.421
	748.111	-53.0831	792.924	-19.5377	487.518	-26.0947	482.96	-34.2712	228.773	-70.1683	756.553	-5.75571	844.836	-47.0076	148.549	-40.6398	745.86	-34.9683	344.108	-46.2926	544.864	-53.5542	151.88	-32.2889	1085.88	-55.483	707.941	-45.2762	1096.63	-39.6735	891.643	-52.3341	910.548	-49.2507	746.535	-50.3755	460.619	-50.1298	346.955	-49.7689	860.197	-46.7594	714.593	-54.6836	681.652	-52.4103	652.877	-40.6209	814.24
	753.797	-53.2157	806.282	-19.4785	459.41	-25.8875	483.375	-34.1778	261.004	-70.0031	761.951	-5.96666	833.518	-47.6744	148.772	-40.3279	767.523	-33.3424	365.156	-46.0117	536.482	-53.7586	155.158	-31.268	1100.08	-55.9652	689.35	-45.3879	1105.6	-39.4208	899.196	-52.2991	912.018	-48.7126	766.429	-50.258	468.215	-50.0425	343.833	-49.6481	872.01	-46.8418	722.862	-54.7597	723.177	-52.0184	635.451	-40.7767	818.027
	771.71	-52.6372	814.299	-19.1635	473.9	-25.9933	478.682	-34.12	257.868	-69.9893	773.398	-5.49698	864.421	-48.0898	145.051	-40.2877	787.436	-32.1872	359.312	-45.4291	529.993	-54.2858	167.504	-30.1267	1119.38	-56.026	700.705	-45.1709	1114.68	-39.3401	901.793	-52.2413	918.078	-48.5107	773.787	-50.2156	462.038	-50.2595	367.286	-49.4254	886.457	-46.3034	741.755	-54.7927	729.768	-52.2019	669.489	-40.9214	837.134
	769.408	-53.0058	813.975	-18.9186	494.413	-25.203	508.445	-33.155	275.644	-69.5171	803.525	-5.85907	884.421	-48.0186	130.869	-40.6646	814.681	-30.8968	354.583	-45.0199	545.577	-54.3109	152.951	-29.67	1146.73	-56.6162	709.629	-45.3769	1121.49	-39.49	904.515	-51.9587	941.928	-48.322	786.274	-50.212	478.393	-50.424	371.255	-49.4765	896.451	-46.2284	753.576	-55.0086	737.903	-51.956	665.759	-40.9175	842.967
	795.289	-53.1273	811.385	-18.4377	526.816	-24.3985	516.753	-33.6562	292.498	-70.4895	859.134	-6.29001	869.847	-49.1985	136	-40.7851	820.247	-29.471	383.066	-44.2065	565.082	-54.1962	152.22	-28.9173	1158.45	-56.616	708.598	-45.6467	1149.02	-39.3616	914.831	-52.2332	939.453	-48.4817	786.276	-50.2947	474.7	-50.5837	374.173	-49.3508	896.316	-46.0118	769.048	-55.2263	738.826	-51.7925	672.384	-40.5956	870.859
	824.455	-53.1726	837.157	-17.9556	520.245	-24.2171	525.294	-33.6522	312.711	-69.8686	869.591	-7.55638	849.629	-49.9329	143.706	-40.9474	830.545	-29.7412	386.032	-43.3327	578.122	-53.7685	153.754	-28.712	1164.77	-56.9565	698.319	-46.498	1186.58	-39.0939	931.693	-52.1379	948.612	-48.0793	794.483	-50.1596	497.368	-50.6264	374.827	-49.361	917.685	-46.366	774.726	-55.0488	759.067	-51.662	687.917	-40.4851	863.989
	804.946	-53.0791	848.103	-18.1252	540.195	-24.4598	582.817	-32.3405	309.044	-70.3947	852.257	-7.72365	858.431	-52.0083	136.029	-41.3548	826.832	-29.9655	388.823	-42.8946	583.275	-53.7492	175.725	-27.9624	1179.88	-57.1834	709.737	-46.814	1178.53	-39.1488	959.636	-52.218	959.945	-47.5889	810.38	-50.0301	504.61	-50.8447	392.445	-48.9509	997.988	-46.6587	788.598	-54.6747	771.746	-51.4112	723.414	-40.5535	875.569
	827.961	-52.5874	862.222	-18.5782	526.319	-23.9223	599.856	-32.324	302.367	-70.9114	888.489	-7.66267	891.121	-53.2534	136.852	-41.2614	832.34	-30.2139	418.497	-42.5244	570.936	-53.1496	176.255	-27.3735	1172.45	-57.5921	713.02	-47.2028	1193.67	-39.1032	976.308	-52.5014	972.522	-47.3445	815.273	-49.5351	531.935	-50.9391	378.774	-48.8492	931.671	-46.6779	792.709	-55.1903	782.362	-51.4085	718.517	-40.5795	893.302
	820.947	-52.1217	878.05	-18.3979	527.437	-23.7909	630.265	-32.7838	320.93	-70.7168	902.943	-8.21161	873.561	-53.1175	142.772	-40.7564	827.107	-30.0376	410.042	-42.1292	584.647	-52.813	165.335	-26.9338	1200.26	-58.4713	733.944	-47.2082	1203.31	-39.0175	983.533	-52.2804	976.123	-47.4807	845.381	-49.3123	527.988	-50.9666	380.961	-48.3045	960.816	-47.4781	810.359	-54.9376	789.963	-51.4407	726.001	-40.3943	899.328
	830.151	-51.7098	891.806	-18.2088	557.155	-23.1164	644.557	-32.9341	365.048	-70.5179	884.966	-8.52385	880.442	-52.6384	150.656	-41.2097	835.573	-29.1639	427.471	-42.2665	620.912	-52.4083	175.654	-26.8399	1205.34	-58.8866	713.475	-47.1923	1251.87	-39.1257	999.081	-52.2026	988.271	-47.4788	846.232	-48.8346	530.34	-50.9685	375.164	-48.3681	997.623	-47.3518	806.371	-55.075	804.803	-51.2972	724.517	-40.5601	919.357
	851.618	-51.0882	903.066	-18.3911	543.025	-22.9534	631.352	-32.7624	388.363	-69.9561	904.192	-8.86668	905.063	-52.462	160.782	-40.5524	866.103	-28.4262	443.326	-41.8904	632.872	-52.059	181.738	-26.1379	1217.15	-59.0627	720.38	-47.3125	1253.32	-38.7055	997.687	-51.9394	996.127	-46.8757	870.63	-48.4939	551.262	-51.0778	377.298	-47.8034	1006.69	-47.2658	830.735	-55.278	803.286	-51.0925	735.256	-40.6298	945.106
	862.219	-50.3204	921.803	-18.3684	548.136	-22.4796	631.678	-33.6261	408.098	-69.892	912.454	-9.1953	910.18	-51.6727	147.602	-40.3481	887.594	-28.0884	442.098	-42.0252	648.975	-52.0475	181.774	-26.2085	1225.73	-59.6327	721.62	-47.1486	1267.51	-38.5694	1011.91	-51.7776	1005.58	-46.8239	868.453	-48.5991	555.079	-51.0944	403.512	-47.4267	1043.84	-47.6839	830.319	-54.8955	806.39	-50.8307	736.176	-40.722	973.083
	870.755	-49.8257	933.699	-18.3748	546.98	-22.2962	654.937	-33.1919	399.123	-68.4015	916.687	-9.53617	896.548	-51.3378	154.29	-39.5763	869.032	-28.66	457.363	-42.1721	655.408	-52.2871	180.346	-26.5293	1217.07	-60.5054	730.551	-46.8264	1272.3	-38.7702	1030.1	-51.655	1010.55	-46.226	876.154	-48.2124	572.124	-51.297	426.401	-47.0692	1048.09	-47.8942	838.061	-54.5744	808.52	-50.9533	749.841	-40.7983	979.428
	871.247	-49.5782	951.243	-18.3355	565.191	-22.5581	654.864	-33.516	401.836	-68.1271	936.394	-9.19561	957.065	-50.973	154.511	-39.1041	864.205	-28.0373	462.723	-42.3628	652.097	-52.2597	172.65	-27.1018	1233.56	-60.4862	732.812	-46.9007	1276	-38.5457	1032.53	-51.7789	1001.74	-45.9494	895.323	-47.6345	573.186	-51.3592	430.657	-46.6036	1063.63	-48.1706	850.865	-54.6657	810.675	-50.8197	750.121	-40.6298	979.649
	864.683	-49.0239	946.766	-18.52	569.668	-22.6423	655.857	-31.8395	408.141	-67.3555	940.698	-9.4878	938.601	-49.9502	146.881	-39.2436	904.311	-26.823	465.956	-42.3956	643.878	-51.4644	169.794	-27.946	1252.27	-60.4103	752.513	-46.358	1286.88	-38.4558	1039.78	-51.8944	1014.8	-46.2178	895.852	-47.6289	578.145	-51.3404	433.416	-46.5325	1068.13	-48.1848	858.906	-54.9388	824.109	-50.673	761.432	-40.4668	999.782
	904.414	-47.658	949.785	-18.4074	574.234	-22.9669	650.635	-32.3941	424.791	-67.3965	995.886	-9.34537	953.281	-48.9645	144.145	-39.4245	901.748	-26.7416	499.046	-42.4194	663.045	-51.5659	166.812	-28.7765	1261.4	-60.584	765.542	-46.401	1297.51	-38.5783	1049.41	-52.1535	1020.26	-45.717	914.6	-47.5568	582.914	-51.2402	453.008	-46.5686	1192.07	-48.1727	880.109	-54.7208	827.073	-50.6637	768.007	-40.5472	998.25
	897.828	-47.4847	976.333	-18.6365	592.606	-23.2041	671.07	-32.4165	424.624	-67.3477	1004.02	-10.2515	980.185	-47.3288	146.665	-39.3369	911.707	-26.1443	502.796	-42.5266	663.547	-51.48	165.629	-29.4571	1276.96	-60.6911	770.445	-46.4254	1310.68	-38.6614	1064.62	-52.128	1030.3	-45.5731	911.439	-47.1336	583.627	-51.2221	477.728	-46.2704	1083.24	-48.0692	885.226	-54.5998	836.223	-50.9843	771.881	-40.3722	1024.59
	812.948	-47.412	987.673	-18.7643	614.457	-23.479	685.047	-32.4048	436.003	-67.2318	1024.24	-10.0874	989.347	-45.8704	138.873	-38.2817	914.054	-26.3221	530.114	-42.338	664.686	-51.9882	161.502	-29.3666	1284.53	-60.9946	770.828	-46.0184	1343.23	-38.6307	1064.49	-52.3233	1042.46	-45.525	920.535	-47.0357	595.571	-51.1763	458.829	-46.1094	1094.19	-48.4673	887.301	-54.6915	838.325	-50.5645	782.96	-40.382	1018.44
	837.195	-47.9275	1008.53	-18.7234	614.697	-22.7876	666.124	-33.5789	473.774	-67.0176	1027.51	-10.7518	1010.34	-42.1755	150.057	-37.5776	944.172	-27.3186	537.357	-42.5591	663.494	-52.3091	162.777	-29.5299	1304.91	-61.6946	768.058	-45.9631	1332.42	-38.8427	1082.45	-52.2074	1031.31	-46.1755	933.301	-46.6869	590.623	-51.2934	474.763	-46.032	1113.77	-48.7911	897.123	-54.7449	842.767	-50.5604	790.612	-40.2649	1065.28
	921.362	-47.7219	1005.82	-19.0277	636.926	-22.8476	688.4	-33.9976	469.804	-67.5963	1040.7	-11.3213	1029.04	-39.7569	171.269	-37.9489	967.802	-27.7187	543.188	-42.192	684.58	-51.6945	160.26	-29.236	1302.63	-61.5002	776.399	-45.99	1347.49	-38.8858	1105.56	-52.4155	1037.89	-46.2125	945.799	-46.4309	603.406	-51.2651	484.375	-45.8781	1118.55	-48.8225	909.491	-55.0847	850.243	-50.3829	807.726	-40.0716	1065.84
	939.652	-47.0585	1023.91	-18.9238	656.74	-22.9009	702.09	-33.9667	469.45	-67.6674	1066.53	-11.3543	1051.77	-37.5083	154.038	-37.7876	944.975	-28.3276	569.032	-41.9389	693.923	-51.4797	161.753	-29.9658	1303.55	-61.4417	773.455	-45.7719	1356.7	-39.2721	1118.78	-52.2975	1047.55	-46.7749	947.741	-45.9712	614.494	-51.3118	485.357	-45.5076	1142.43	-48.9773	911.036	-55.0937	848.187	-50.5475	817.231	-39.7859	1084.62
	941.336	-46.8388	1035.51	-19.2012	655.506	-23.3075	708.863	-33.7546	454.83	-68.1305	1060.89	-11.288	1065.54	-34.1403	153.614	-37.7	969.191	-28.3772	584.534	-41.8625	709.282	-51.0712	163.469	-31.0483	1317.55	-62.0734	770.762	-45.4897	1362.21	-39.562	1134.57	-52.0396	1089.95	-46.9601	949.775	-45.3886	616.136	-51.124	493.439	-45.0975	1163.73	-49.8055	921.221	-55.2836	856.07	-50.2927	829.483	-39.8997	1092.19
	948.246	-46.81	1060.09	-19.3307	659.258	-24.4537	685.009	-34.3865	462.81	-68.4213	1094.23	-10.5628	1083.79	-33.2638	156.081	-37.3982	974.593	-28.806	600.841	-42.0576	728.702	-51.4182	154.938	-31.6836	1340.44	-61.9796	778.327	-45.2816	1371.22	-39.7419	1151	-52.0941	1023.75	-46.5839	958.792	-44.5931	613.501	-50.9853	504.102	-44.659	1175.26	-50.165	940.895	-55.4209	894.846	-50.3423	822.069	-40.1662	1133.89
	955.464	-47.0415	1056.12	-19.1377	694.924	-24.3838	713.331	-34.507	467.506	-68.0159	1099.3	-10.2514	1053.67	-30.9449	156.983	-37.3404	945.913	-29.5649	613.13	-42.3749	744.586	-51.2278	154.883	-31.9707	1353.48	-61.7009	785.372	-44.9691	1396.07	-39.7801	1159.32	-52.0188	1067.5	-46.5041	971.569	-43.9531	621.285	-50.8972	516.749	-44.2581	1200.43	-50.9098	939.124	-55.608	898.362	-50.3397	852.42	-40.381	1127.43
	974.72	-46.9757	1082.43	-19.1151	672.223	-25.0696	695.949	-33.5724	461.585	-67.6893	1156.6	-9.53259	1069.53	-29.7867	158.928	-37.2588	944.8	-29.8554	619.119	-42.5769	716.605	-51.8356	164.683	-32.0701	1367.34	-61.5857	773.775	-44.0137	1422.24	-39.9189	1157.08	-52.336	1061.74	-46.45	961.783	-43.7259	625.973	-50.8369	527.999	-43.8991	1221.9	-51.3491	949.808	-55.7307	922.401	-50.3393	865.413	-40.6498	1139.32
	953.486	-46.8553	1097.98	-18.9482	680.611	-24.2011	708.361	-33.3214	449.109	-67.6341	1149.89	-9.76969	1090.18	-29.949	153.298	-36.8979	976.542	-30.1252	650.02	-42.7244	722.434	-52.4495	161.281	-32.7843	1406.44	-61.588	787.263	-43.8356	1402.64	-39.9684	1159.38	-52.1958	1083.24	-47.1098	987.425	-43.2741	650.145	-50.761	522.861	-43.6318	1222.94	-50.9688	965.843	-55.9337	936.428	-50.5167	878.398	-40.5595	1161.64
	997.951	-47.2736	1103.3	-18.8801	704.775	-24.1136	717.97	-32.9064	449.166	-67.5769	1130.03	-9.96451	1092.35	-30.3989	158.503	-36.5897	986.829	-29.9717	677.461	-42.4533	712.347	-52.6774	158.812	-33.7177	1405.74	-61.5819	805.367	-43.3036	1439.92	-40.0872	1179.88	-51.926	1065.56	-47.2542	999.171	-43.5502	642.782	-50.613	538.307	-43.5383	1338.35	-51.1442	980.787	-55.5614	929.086	-50.3066	881.017	-40.8017	1167.31
	992.847	-48.3074	1145.43	-18.6095	713.239	-24.489	761.953	-32.9993	460.235	-67.5006	1129.68	-9.25816	1102.57	-30.8487	161.164	-36.8686	1001.93	-30.1606	688.853	-43.1709	714.61	-52.5135	165.509	-34.0116	1425.07	-60.7376	821.466	-43.1765	1436.02	-40.1205	1182.93	-52.0662	1055.46	-47.5859	988.757	-43.3101	659.339	-50.6529	547.51	-43.6464	1357.51	-50.792	997.478	-55.5227	940.31	-50.2989	888.394	-40.9114	1179.12
	1007.86	-48.9067	1134.89	-18.8879	706.618	-25.3183	734.751	-33.2182	461.482	-68.5521	1145.93	-8.72994	1147.73	-31.0147	164.981	-36.385	981.028	-30.7311	723.227	-43.2906	723.001	-52.4195	163.519	-34.117	1435.2	-59.774	822.133	-43.416	1447.09	-40.2045	1197.59	-52.0945	1042.91	-47.4548	1011.34	-43.4451	668.386	-50.631	549.392	-43.69	1272.37	-51.2724	980.171	-55.0633	963.084	-50.2597	896.904	-41.0701	1189.38
	1019.45	-49.6508	1162.3	-18.9732	724.574	-24.961	757.829	-32.5832	466.678	-68.8598	1166.7	-9.26524	1177.92	-30.6124	173.082	-36.7617	980.091	-31.3162	723.672	-43.3389	728.948	-52.7413	161.018	-35.5141	1454.84	-59.284	822.215	-43.6734	1465.01	-40.2902	1202.64	-51.9383	1048.18	-47.9252	1007.54	-43.2608	708.245	-50.7341	579.651	-43.7132	1311.65	-51.711	994.867	-54.6471	960.636	-50.2661	898.012	-41.269	1202.67
	1072.24	-50.6842	1173.48	-18.6303	713.427	-25.558	769.02	-32.4183	468.404	-70.0505	1146.12	-9.56687	1179.06	-30.6302	166.342	-36.8735	1019.63	-31.5955	721.43	-43.4265	738.71	-52.3996	157.67	-36.2	1465.62	-58.4764	824.475	-43.9672	1462.03	-40.2227	1203.92	-52.0927	1041.27	-47.89	1023.08	-43.1362	696.538	-50.751	588.734	-43.894	1308.91	-51.6861	1014.37	-54.6142	963.664	-50.3646	916.979	-41.2785	1224.86
	1079.71	-51.8186	1176.98	-18.3188	725.582	-25.5964	751.166	-32.4853	489.742	-71.8302	1179.39	-9.96588	1182.12	-30.116	160.888	-37.0486	1017.96	-31.4377	744.389	-43.4527	744.353	-51.4969	151.893	-36.6942	1487.39	-57.5428	829.556	-44.5035	1483	-40.118	1215.09	-52.4102	1036.16	-48.3538	1027.95	-43.1769	706.639	-50.652	602.157	-44.0164	1343.97	-51.645	1017.58	-54.7368	976.162	-50.1754	929.005	-41.1534	1240.35
	1055.11	-52.0547	1210.78	-18.249	736.486	-25.4522	768.314	-31.9992	529.814	-72.216	1195.66	-10.0527	1192.39	-30.9668	163.975	-37.609	1028.03	-32.2012	752.842	-43.8364	750.909	-50.8974	152.651	-36.7368	1527.32	-57.0767	838.435	-44.5131	1472.27	-39.7414	1238.77	-52.1838	1026.11	-48.3127	1044.48	-43.0135	712.067	-50.5999	600.985	-43.927	1345.73	-51.7052	1032.2	-54.5049	976.141	-50.4146	929.093	-41.326	1272.94
	1082.79	-52.7056	1201.49	-17.9814	755.064	-25.2897	773.319	-32.912	535.186	-72.7899	1205.16	-10.2574	1198.45	-31.3341	128.975	-37.8911	1047.34	-33.3126	748.209	-43.9317	760.305	-50.6913	159.885	-36.4025	1535.68	-57.1056	873.011	-44.9771	1485.51	-39.7042	1247.88	-52.1252	1037.52	-48.3506	1039.54	-43.0556	723.981	-50.7363	619.055	-43.7499	1340.92	-51.884	1034.92	-54.1748	992.863	-50.5222	926.175	-41.408	1294.87
	1097.21	-53.6215	1221.67	-18.6324	770.209	-25.5032	782.846	-31.5723	545.271	-72.457	1209.05	-10.2743	1206.66	-30.9511	177.648	-37.5011	1042.71	-33.8975	749.307	-43.7806	756.049	-50.3251	161.289	-35.7717	1554.38	-56.5566	864.398	-45.0384	1503.99	-39.7	1261.67	-51.855	1030.21	-48.6783	1049.13	-43.0271	736.11	-50.6588	637.5	-43.3508	1364.81	-51.9166	1038.45	-53.9148	995.336	-50.6405	938.265	-41.5026	1293.51
	1105.16	-52.9867	1238.47	-18.2118	784.219	-25.4189	777.218	-32.2419	564.039	-72.6471	1236.82	-9.96138	1239.43	-30.6581	179.799	-37.5496	1036.82	-35.0462	771.503	-43.2658	765.808	-49.8319	159	-35.3416	1571.73	-55.8737	875.989	-45.3546	1516.19	-39.6456	1261.47	-51.846	1036.22	-48.7122	1064.43	-42.85	740.525	-50.6714	637.291	-43.2579	1374.12	-52.1904	1052.03	-53.6634	1017.4	-50.3073	941.565	-41.7389	1300.16
	1112.39	-52.6142	1245.22	-18.487	809.146	-25.4397	797.379	-33.2503	563.683	-73.1167	1251.09	-10.4828	1290.19	-31.493	188.7	-37.7962	1049.44	-35.3471	785.773	-43.1006	794.525	-49.1983	181.096	-35.0279	1602.78	-54.8105	879.918	-45.8804	1516.25	-39.6891	1279.49	-51.8411	866.659	-48.4157	1083.23	-42.5971	747.467	-50.6037	641.302	-43.0684	1506.11	-51.9811	1060.59	-53.6401	1039	-50.4254	952.905	-42.0587	1322.53
	1151.69	-52.399	1261.31	-18.748	843.358	-26.8259	756.432	-32.7142	563.206	-72.7489	1263.93	-10.2492	1295.34	-33.3925	183.84	-38.1686	1090.32	-35.2738	797.65	-42.6589	797.766	-49.2459	154.478	-35.0119	1615.18	-54.084	896.309	-46.2962	1529.82	-39.2347	1293.75	-51.8721	1033.11	-47.976	1093.37	-42.3423	738.556	-50.3907	653.551	-43.0731	1509.54	-52.1006	1067.83	-53.5127	1035.9	-50.5994	937.556	-42.2758	1327.28
	1150.25	-52.0334	1284.31	-18.6139	855.935	-25.5281	740.885	-32.0846	540.279	-72.6712	1284.62	-10.7195	1283.99	-34.3247	184.431	-37.5784	1096.79	-35.3897	795.047	-42.3231	807.684	-49.3444	149.656	-35.4253	1630.46	-53.8298	895.64	-46.3719	1538.67	-39.4599	1305.52	-51.9479	1031.45	-47.8458	1101.15	-42.4344	752.74	-50.2228	638.7	-43.0992	1421.94	-52.5158	1078.13	-53.1538	1050.05	-50.8025	963.555	-42.6084	1336.28
	1164.76	-52.4537	1289.03	-19.3687	853.934	-25.3446	755.866	-32.6937	531.888	-73.0474	1329.81	-11.0828	1277.07	-34.6898	174.628	-36.9676	1099.03	-35.2898	810.147	-42.1917	832.066	-49.2827	174.222	-35.3588	1635.95	-53.3586	910.008	-46.3884	1565.33	-38.9394	1308.67	-52.0014	1049.49	-47.7711	1115.64	-42.4027	761.522	-50.0904	653.651	-43.0489	1446.14	-52.6694	1088.47	-52.7033	1049.16	-50.662	966.433	-42.9096	1350.75
	1179.59	-52.8359	1294.82	-18.7354	890.088	-24.9288	771.164	-33.6828	547.998	-72.9367	1327.11	-11.9512	1287.13	-36.2924	161.913	-36.6553	1108.53	-35.0679	798.451	-42.0357	831.292	-49.3386	175.672	-35.5102	1635.17	-52.6909	910.606	-46.4188	1586.99	-38.8546	1311.67	-52.2417	1055.44	-47.8697	1136.69	-42.6811	766.947	-49.9641	655.669	-43.5083	1449.29	-52.5543	1084.31	-52.3675	1096.85	-50.4802	978.648	-42.9974	1356.99
	1128.48	-53.1569	1292.66	-19.0366	908.948	-24.7509	777.995	-33.916	545.203	-73.6222	1312.98	-12.5223	1342.7	-36.4047	173.741	-36.3589	1149.79	-34.6456	799.334	-41.2317	855.847	-48.8903	198.704	-35.4215	1628.64	-52.3185	920.357	-46.1204	1598.39	-38.9128	1323.35	-52.1398	1070.59	-48.2852	1148.69	-42.8352	773.545	-49.9856	664.246	-43.4616	1475.24	-52.6505	1104.56	-51.9717	1068.69	-50.2953	991.092	-42.9684	1381.77
	1214.47	-53.1584	1335.43	-18.7931	916.726	-25.7365	781.199	-33.3507	511.962	-74.7408	1312	-12.8537	1347.55	-37.6773	167.287	-35.8538	1116.32	-34.1568	814.332	-40.8799	873.723	-49.1531	208.45	-35.6803	1643.39	-52.5	927.891	-46.1184	1602.17	-38.6122	1328.45	-52.4405	1057.79	-48.3905	1158.57	-42.8468	778.768	-49.9068	664.017	-43.3449	1482.88	-52.3939	1105.69	-51.7689	1113.78	-50.1264	994.742	-42.8559	1396.1
	1225.93	-53.2501	1350.68	-19.3056	917.604	-25.7207	773.377	-34.4882	533.57	-76.017	1330.9	-12.5364	1361.31	-38.6593	169.437	-36.0895	1114.13	-33.8375	816.985	-40.5511	882.682	-48.8021	227.683	-35.5722	1649.85	-52.3202	920.974	-46.2809	1601.04	-38.9529	1332.46	-52.263	1066.71	-48.1266	1162.52	-43.16	783.79	-50.0208	673.741	-43.505	1494.11	-52.0089	1111.1	-51.3093	1127.04	-50.1004	1027.58	-42.4286	1416.56
	1242	-52.4684	1338.73	-19.6334	919.641	-26.2169	796.755	-35.3067	533.959	-76.1477	1294.55	-12.1367	1389.99	-37.4565	195.259	-35.8763	1111.17	-34.2477	837.429	-40.1139	875.419	-48.9258	244.111	-35.2077	1636.82	-51.6121	919.962	-46.0098	1620.66	-39.0688	1346.26	-52.5098	1073.87	-47.909	1173.21	-43.1823	790.631	-50.076	687.257	-43.8499	1510.95	-52.3789	1130.65	-50.8051	1126.15	-49.8604	1024.42	-42.632	1441.18
	1260.31	-52.063	1365.88	-19.8314	910.64	-27.1206	779.962	-36.4059	548.127	-76.1816	1321.41	-11.6938	1417.31	-37.3765	185.562	-35.9315	1144.52	-34.4379	836.04	-39.7249	885.235	-49.066	259.202	-35.1794	1632.05	-51.2099	932.288	-45.7109	1644.67	-39.1173	1348.2	-52.6951	1080.01	-48.1041	1189.82	-42.9333	785.038	-50.1721	706.001	-43.9913	1515.28	-52.3874	1138	-50.9317	1142.78	-49.8825	1037.51	-42.6954	1458.42
	1253.17	-51.0704	1396.07	-20.055	943.941	-27.4365	798.749	-36.5928	546.757	-76.4978	1287.98	-12.2895	1404.24	-38.4678	178.941	-36.3902	1149.86	-34.8901	837.164	-38.6054	867.527	-49.8637	250.182	-35.3222	1643.51	-50.9489	932.944	-45.679	1624.56	-39.4473	1358.93	-52.5342	1045.21	-47.757	1205.83	-43.1022	786.193	-50.0748	728.949	-43.9399	1535.59	-52.7677	1224.51	-50.967	1143.45	-49.7287	1045.28	-42.5084	1465.22
	1274.89	-50.6852	1398.33	-19.8309	960.255	-27.4122	790.944	-37.1951	538.277	-76.0563	1318.93	-12.6494	1416.51	-39.9551	169.994	-36.3851	1155.64	-35.4261	844.021	-36.6352	858.574	-50.46	288.266	-35.6911	1697.82	-51.6081	940.194	-45.6033	1629.75	-39.3678	1369.57	-52.4764	1059.48	-47.6281	1218.19	-43.4887	789.004	-50.086	719.878	-43.6768	1522.74	-52.279	1164.42	-50.8308	1149.13	-49.7187	1050.78	-42.2855	1487.01
	1268.69	-49.7124	1410.36	-20.3288	964.776	-28.1062	806.306	-37.2587	569.237	-76.2634	1301.27	-12.8504	1430.68	-39.3607	183.195	-35.7183	1163.67	-35.4538	852.096	-35.0969	865.506	-50.2775	316.605	-35.0086	1682.67	-51.9814	930.288	-45.634	1654.27	-39.6482	1377.47	-52.7901	1060.5	-47.3274	1224.75	-43.6071	813.929	-49.947	722.56	-43.4735	1648.69	-52.3184	1186.69	-50.9802	1155.56	-49.5804	1073.64	-41.9037	1498.28
	1294.12	-49.1138	1421.16	-20.9888	955.015	-28.1248	799.076	-37.0684	555.629	-75.4683	1345.27	-12.9938	1482.24	-39.4034	187.538	-35.0676	1156.34	-35.4981	850.993	-33.2851	868.056	-50.2973	305.796	-35.1038	1685.32	-51.861	959.309	-45.4258	1682.05	-39.6003	1394.43	-52.6519	1086.52	-46.8357	1234.67	-43.5825	804.075	-50.0195	745.209	-43.2512	1543.94	-52.3481	1185	-51.129	1155.07	-49.5683	1083.76	-41.7592	1492.37
	1287.54	-47.9158	1444.56	-21.3057	964.146	-28.2767	810.574	-37.5691	573.324	-75.3376	1330.22	-12.9388	1473.64	-40.8277	179.989	-35.1743	1195.89	-35.2372	840.217	-31.2	884.337	-50.6388	286.03	-34.7493	1715.16	-52.1967	953.822	-45.5536	1684.8	-39.6603	1398.69	-52.2303	1109.35	-46.3851	1245.51	-43.431	818.264	-50.0411	748.107	-43.1619	1543.13	-52.7343	1186.54	-51.2888	1164.89	-49.5064	1081.84	-42.0323	1494.55
	1317.14	-47.5817	1443.86	-21.8578	994.147	-27.5342	829.915	-39.3436	559.635	-75.8305	1338.27	-13.3928	1528.11	-39.9645	188.951	-35.1875	1172.29	-35.4831	852.329	-28.6511	907.13	-50.5083	282.186	-34.9864	1722.27	-52.6684	946.104	-45.5215	1717.83	-39.9583	1427.75	-52.3809	1084.22	-46.4376	1255.05	-43.7408	803.688	-49.9841	755.27	-43.1241	1661.6	-52.8416	1195.64	-51.1344	1196.76	-49.6056	1089.7	-41.8095	1490.97
	1312.94	-47.0132	1465.8	-22.0646	1005.14	-28.3564	813.109	-39.0977	570.361	-76.5247	1338.63	-13.4987	1545.42	-39.7573	181.233	-34.5905	1168.07	-35.3947	851.709	-26.8281	905.663	-50.8867	259.105	-35.3403	1718.5	-52.5567	946.694	-45.4221	1735.2	-39.8841	1434.69	-52.6075	1127.82	-46.0995	1272.45	-43.5971	828.016	-50.0558	766.323	-43.1711	1559.21	-52.909	1205	-51.3551	1183.44	-49.5418	1093.02	-41.7639	1506.51
	1326.4	-47.1732	1479.89	-21.8771	1032.54	-28.8309	822.42	-40.4295	592.601	-76.8786	1356.81	-13.7948	1577.31	-40.1496	195.524	-34.9509	1162.86	-35.82	867.019	-25.0216	904.506	-50.8676	281.357	-35.9361	1726.63	-52.7912	943.963	-45.8284	1742.3	-39.7219	1437.02	-52.816	1118.07	-45.5839	1272.51	-43.5484	829.781	-50.2101	767.222	-43.1759	1631.77	-53.5486	1217.71	-51.6509	1208.18	-49.419	1095.84	-41.7894	1495.85
	1342.23	-47.6274	1489.2	-22.0924	1026.21	-29.7651	838.242	-41.2515	578.234	-76.3161	1380.47	-13.9365	1608.32	-40.8015	188.441	-34.9431	1160.32	-35.4131	873.106	-24.1934	907.642	-50.7653	313.641	-36.032	1756.19	-52.4454	938.339	-45.7432	1759.91	-39.539	1443.31	-52.8518	1105.79	-45.2531	1268.31	-43.6829	863.237	-50.1322	776.746	-43.1529	1585.87	-54.0739	1224.88	-51.8909	1202.92	-49.437	1100.15	-41.6348	1516.39
	1352.93	-48.5979	1482.99	-21.644	1031.32	-29.4021	820.308	-40.1623	571.678	-76.2332	1371.19	-13.3871	1617.89	-41.2681	165.286	-35.2583	1184.02	-35.7446	868.021	-23.1655	909.799	-51.1334	332.074	-36.3246	1768.18	-52.6281	962.852	-45.0239	1758.37	-39.5469	1455.84	-52.5988	1113.42	-45.001	1296.7	-44.0776	872.248	-49.9648	779.882	-43.293	1594.8	-54.2076	1226.78	-51.842	1208.33	-49.2777	1115.97	-41.2658	1520.98
	1393.16	-49.0722	1490.83	-21.4988	1063.18	-29.0868	816.6	-39.6876	561.82	-76.2842	1373.12	-13.5507	1622.76	-41.7782	193.719	-35.6322	1213.77	-36.3805	897.408	-21.9224	922.678	-51.759	341.848	-36.4218	1757.11	-52.8667	962.286	-44.6401	1765.18	-39.7053	1451.06	-52.5626	1143.14	-44.8309	1297.41	-44.1841	879.251	-49.905	764.807	-42.6414	1609.47	-54.0106	1228.08	-51.7162	1270.32	-49.0675	1138.77	-41.5222	1521.99
	1404.24	-49.7921	1488.31	-21.6371	1075.3	-30.3135	820.017	-40.4283	580.185	-75.9809	1388.2	-13.8625	1679.41	-42.4909	196.797	-35.5276	1234.44	-36.449	900.616	-20.6286	934.888	-52.4272	360.282	-37.0789	1772.86	-53.5863	956.379	-44.3137	1791.07	-39.5405	1463.07	-52.457	1145.39	-44.3527	1326.35	-44.0152	888.047	-49.9605	788.081	-42.4264	1615.59	-53.9113	1247.13	-51.7507	1215.86	-49.1625	1144.94	-41.3579	1540.74
	1417.46	-49.5115	1516.46	-21.1912	1059.91	-30.2097	825.825	-40.1936	574.455	-75.4645	1405.85	-13.3599	1671.82	-43.9673	203.889	-35.7706	1250.34	-37.0936	930.308	-19.15	935.98	-52.9854	360.5	-37.4441	1757.55	-53.8096	958.265	-44.1759	1786.14	-39.3933	1478.65	-52.4637	1185.17	-43.9524	1336.22	-44.2349	897.807	-50.0393	782.572	-42.599	1655.64	-53.5659	1252.62	-52.0113	1280.84	-49.337	1159.83	-41.2816	1575.16
	1415.98	-48.9373	1526.52	-21.4439	1088.95	-29.7231	839.822	-39.5753	578.71	-75.016	1420.47	-12.9143	1679.89	-45.3026	206.472	-36.1981	1247.11	-37.9381	953.109	-18.9904	955.143	-53.0765	379.372	-37.6218	1759.46	-53.8123	972.05	-44.5437	1809.86	-39.1756	1500.42	-52.3646	1108.72	-43.7113	1332.96	-44.0038	892.969	-50.0736	783.808	-42.6381	1669.58	-53.4843	1263.2	-52.1013	1291.6	-49.7036	1174.5	-41.2857	1602.54
	1441.39	-49.549	1515.69	-21.296	1091.84	-29.5931	831.998	-39.5467	590.285	-74.7824	1435.96	-13.2627	1687.56	-46.1873	217.875	-36.4997	1247.89	-38.7002	961.961	-18.9416	950.121	-53.216	377.129	-38.2845	1767.06	-53.9891	986.533	-44.9197	1822.66	-39.0418	1514.5	-52.7275	1147.57	-43.4978	1360.03	-43.9249	904	-50.0065	803.169	-42.6822	1697.3	-53.2427	1267.19	-52.2282	1291.7	-50.0506	1198.16	-41.1062	1611
	1467.44	-50.4531	1528.43	-21.7502	1123.22	-29.6065	848.579	-39.0678	600.482	-73.7284	1469.29	-13.7497	1694.81	-46.9802	211.131	-36.6934	1259.59	-39.175	959.8	-18.3693	965.926	-53.1714	398.265	-38.3819	1763.76	-53.6166	996.697	-44.8608	1832.2	-39.4881	1521.01	-52.6279	1152.38	-43.4154	1366.41	-44.0075	908.327	-50.1603	812.564	-42.9352	1687.64	-53.1919	1262.04	-52.2664	1306	-50.2833	1191.21	-41.2322	1616.52
	1490.09	-52.3718	1539.51	-21.469	1126.26	-29.0108	835.474	-38.9603	581.137	-73.1401	1498.6	-14.0228	1700.04	-47.166	194.176	-36.1546	1273.85	-39.6711	976.64	-17.7803	971.178	-53.1088	392.149	-38.8177	1771.81	-53.6663	1001.18	-45.779	1837.03	-38.9011	1548.99	-52.7465	1178.97	-43.0516	1372.25	-43.6457	912.051	-50.0994	807.778	-42.9561	1706.21	-53.1261	1279.19	-52.2729	1310.05	-50.423	1196.13	-41.421	1612.27
	1516.81	-54.5697	1534.16	-21.4516	1123.31	-28.586	833.971	-39.227	610.339	-73.0669	1516.4	-13.9983	1714.51	-48.7325	183.485	-36.3724	1298.53	-39.2998	993.862	-17.3392	969.63	-52.5534	388.092	-38.8193	1785.52	-53.9028	1012.4	-46.0987	1857.3	-38.996	1558.77	-52.8755	1256.53	-42.6775	1388.32	-43.731	917.071	-49.9994	812.964	-42.5067	1704.75	-52.9799	1297.74	-52.6998	1310.75	-50.8394	1200.53	-41.4751	1637.05
	1498.27	-59.4382	1560.48	-21.2731	1131.6	-28.5271	883.921	-38.1439	586.263	-72.4824	1519.2	-14.4105	1703.08	-48.8056	216.09	-36.1365	1304.69	-39.3664	1014.07	-17.4679	1009.65	-52.1525	392.322	-38.7582	1785.14	-53.8835	1019.07	-46.3679	1855.1	-38.5819	1557.05	-53.1073	1197.96	-41.9749	1380.27	-43.8593	930.032	-49.8735	812.209	-42.3157	1703.09	-53.2874	1287.81	-52.7043	1318.31	-51.1739	1210.48	-41.2663	1651.18
	1536.29	-63.25	1568.54	-21.5891	1158.36	-27.6849	896.169	-38.4681	594.042	-72.3343	1543.31	-14.4192	1735.15	-47.0214	196.082	-36.1636	1315.62	-39.1628	1028.71	-17.6495	1037.88	-51.639	427.898	-38.8418	1779.37	-53.7459	1012.6	-46.4883	1880.49	-38.4693	1598.19	-53.1845	1196.58	-41.4896	1400.64	-43.6312	939.011	-49.9931	829.119	-42.1146	1719.31	-52.9047	1313.85	-52.5909	1323.58	-50.9001	1268.66	-41.5259	1665.63
	1500.19	-63.9103	1572.4	-21.6449	1151.68	-27.2481	890.198	-39.1496	609.166	-71.5836	1563.15	-13.9237	1743.13	-45.7207	201.954	-36.6878	1326.21	-38.9591	1023.89	-18.4052	1046.52	-51.5089	417.184	-39.2668	1779.37	-52.9893	1016.86	-46.6095	1931.32	-38.0854	1600.9	-53.5342	1180.28	-41.786	1403.22	-43.276	945.23	-49.9527	842.631	-41.9043	1797.24	-53.211	1319.74	-52.812	1352.32	-51.0835	1232.84	-41.5365	1668.19
			1587.07	-21.6152	1124.28	-28.4509	908.255	-39.9553	606.823	-70.7049	1585.75	-13.1139	1820.33	-46.0966	194.969	-37.1547	1342.61	-38.9686	1028.31	-19.2288	1055.2	-51.4593	454.858	-40.0411	1777.59	-52.4869	1012.05	-46.3267	1932.69	-37.6074	1621.1	-53.6092	1193.38	-41.307	1405.96	-43.1548	952.077	-49.7572	836.173	-42.2249	1759.41	-53.1356	1326.32	-52.9503	1346.18	-52.8559	1241.57	-41.7916	1692.5
			1605.32	-21.3367	1172.48	-28.5965	902.396	-40.1926	628.752	-70.5818	1573.4	-12.8415	1815.96	-45.3858	190.665	-36.9761	1358.84	-39.4505	1047.97	-20.4075	1048.49	-52.2866	456.349	-40.4794	1792.04	-52.403	1025.52	-46.4965	1932.24	-37.2497	1613.34	-53.7066	1198.62	-41.4263	1420.09	-42.7122	952.98	-49.6489	860.638	-41.9425	1769.98	-53.3451	1341.48	-52.9664	1369.02	-53.6365	1245.18	-42.0217	1705.04
			1597.31	-21.6995	1165.9	-28.9411	902.632	-39.1069	636.234	-70.2377	1581.56	-12.288	1826.88	-44.4584	202.2	-37.1649	1361.53	-40.108	1075.73	-21.5916	1055.19	-52.8636	482.141	-40.9589	1795.62	-52.1262	1050.1	-46.0653	1956.77	-36.9153	1624.64	-53.9255	1210.53	-41.6558	1438.85	-42.7625	961.352	-49.5924	864.368	-42.0379	1785.74	-53.2382	1338.99	-52.808			1259.52	-41.8056	1739.26
			1606.56	-21.5767	1171.71	-30.1651	930.956	-37.6196	654.229	-69.7056	1603.52	-12.5064	1845.59	-44.8933	177.668	-37.2864	1401.35	-40.7326	1084.46	-22.5417	1039.98	-53.5097	474.616	-41.317	1819.7	-51.785	1044.94	-45.7477	1967.07	-36.9955	1633.15	-53.9478	1192.03	-42.095	1448.89	-42.2745	959.21	-49.4211	859.711	-42.0692	1791.51	-53.4008	1344.25	-52.7892			1269.41	-42.0986	1731.38
			1624.1	-21.7001	1147.11	-29.4661	944.516	-38.5047	656.209	-68.7014	1613.8	-12.4077	1859.3	-44.8097	191.565	-37.1908	1450.87	-41.2842	1098.52	-22.9415	1044.83	-53.2284	481.449	-40.5247	1822.92	-51.6146	1041.91	-45.4159	1982.59	-36.8362	1639.35	-53.9666	1315.64	-40.836	1463.3	-42.0967	966.649	-49.1124	880.901	-41.7759	1816.99	-53.278	1354.87	-52.864			1270.87	-42.5082	1749.93
			1616.38	-21.8056	1169.59	-29.3479	939.378	-37.398	672.548	-68.3529	1613.48	-12.8669	1874.49	-45.0253	192.704	-36.6388	1468.93	-41.4091	1123.86	-23.4419	1081.69	-53.7057	498.071	-40.267	1838.31	-51.586	1047.41	-44.9589	1999.66	-36.8446	1649.88	-53.9155	1221.26	-38.8844	1482.12	-41.817	1001.66	-49.0906	881.645	-41.6407	1826.32	-52.6382	1354.05	-52.4481			1274.92	-42.4529	1780.24
			1641.87	-21.9063	1175.69	-28.5868	947.371	-35.7189	654.776	-67.7458	1624.45	-12.864	1862.82	-45.019	184.057	-36.8114	1487.39	-42.5228	1168.67	-23.4096	1089.11	-54.2372	505.22	-40.2387	1866.68	-51.9464	1054.45	-45.1045	2003.59	-36.617	1664.42	-54.1503			1484.42	-41.5012	1005.26	-49.1545	884.206	-41.5552	1834.26	-52.0961	1380.05	-52.2321			1292.66	-42.5312	1788.94
			1645.6	-22.4017	1189.58	-29.1357	952.497	-35.8651	674.165	-66.6094	1649.8	-13.949	1871.62	-44.6688	188.051	-37.1629	1493.34	-42.0399	1178.38	-23.6676	1105.42	-54.3321	515.778	-40.4006	1854.16	-51.922	1056.72	-45.5483	2026.11	-36.3146	1673.96	-54.5668			1504.38	-41.4096	1005.65	-49.3153	899.122	-41.4357	1839.77	-52.497	1392.78	-52.1846			1308.41	-42.8233	1801.79
			1665.64	-22.9015	1202.86	-29.1398	938.077	-35.7516	694.15	-66.4126	1652.8	-14.4881	1877.06	-45.7323	186.845	-36.9094	1505.52	-41.4815	1190.23	-24.372	1118.33	-54.3114	531.375	-40.3606	1877.74	-51.3097	1073.48	-45.7106	2075.6	-36.1189	1681.74	-54.7119			1515.11	-41.4716	1016.81	-49.2978	913.311	-41.5192	1991.89	-52.6001	1392.89	-52.3403			1313.49	-42.7282	1802.05
			1680.34	-22.9156	1217.93	-29.4534	955.288	-35.0072	697.834	-66.3909	1673.46	-14.4568	1875.87	-46.3445	197.388	-36.8086	1512.38	-41.5022	1204.14	-25.0666	1152.25	-54.0089	516.895	-40.0676	1884.39	-51.0851	1069.99	-45.9146	2087.14	-35.825	1696.89	-54.911			1529.41	-41.539	1030.5	-49.3596	913.245	-41.4725	1876.71	-52.2637	1401.81	-52.43			1318.01	-42.7793	1820.72
			1684.03	-23.0105	1208.9	-30.081	930.31	-34.284	711.289	-66.3687	1720.48	-15.0709	1901.54	-46.3938	201.284	-37.001	1511.65	-41.5394	1231.26	-26.6341	1179.89	-53.9129	516.472	-40.1714	1891.59	-51.3108	1059.2	-46.0542	2084.42	-35.9468	1707.98	-54.9881			1542.33	-41.6883	1026.71	-49.5025	923.514	-41.1399	1885.89	-52.511	1412.95	-52.5576			1334.01	-42.8495	1832.28
			1712.16	-23.5911	1217.22	-31.155	937.088	-34.0966	709.224	-66.292	1737.66	-15.8651	1948.21	-46.7541	182.107	-36.671	1516.7	-40.7862	1231.34	-27.1042	1202.3	-53.7333	493.874	-39.9615	1919.55	-50.8956	1056.01	-45.8904	2096.37	-36.022	1710.15	-55.2304			1554.38	-41.8891	1041.14	-49.5406	934.969	-40.5855	1893.04	-52.1213	1420.61	-52.4453			1344.37	-42.8426	1848.56
			1720.96	-23.6621	1205.4	-31.0721	959.456	-33.9552	724.295	-66.1448	1749.17	-16.5485	1933.2	-46.6864	173.24	-36.7648	1523.32	-40.9901	1224.35	-27.6655	1201.82	-53.8284	505.523	-39.3241	1926.35	-51.7936	1063.79	-45.9606	2128.52	-35.6946	1721.28	-55.1635			1575.72	-41.7565	1069.48	-49.557	931.382	-40.5679	1894.48	-52.2741	1414.17	-52.2468			1357.99	-42.9724	1874.2
			1711.92	-23.6404	1234.12	-31.4082	953.912	-34.6458	727.661	-66.2347	1761.3	-17.06	1932.19	-46.9701	181.091	-36.993	1528.2	-41.1437	1249.99	-28.1208	1213.54	-53.7332	516.304	-39.5812	1944.57	-52.6069	1065.44	-45.7024	2161.43	-35.2297	1716.29	-55.1864			1578.99	-41.4129	1061.13	-49.3814	942.637	-40.9268	1910.17	-52.642	1445.65	-52.1082			1367.18	-43.2777	1883.98
			1709.58	-23.4329	1231.47	-31.7686	981.87	-34.267	737.844	-66.4078	1796.66	-17.7889	1949.05	-46.6502	181.353	-37.718	1521.05	-41.245	1259.93	-29.1734	1230.98	-54.1789	533.039	-39.5615	1952.2	-53.1927	1062.1	-44.8909	2157.39	-35.4821	1709.16	-55.172			1586.19	-41.5722	1066.94	-49.3493	946.917	-40.6783	1914.75	-52.616	1452.84	-51.9782			1369.89	-43.1901	1884.98
			1711.67	-23.2206	1218.78	-32.2723	975.922	-33.2921	700.102	-66.3386	1785.34	-18.2293	1979.55	-45.2645	179.223	-37.2239	1529.23	-40.8767	1261.97	-29.5403	1232.89	-54.5908	536.705	-39.867	1963.21	-52.4769	1044.88	-44.1166	2152.48	-35.1801	1732.4	-55.1104			1589.52	-42.0354	1073.88	-49.3339	963.604	-39.5032	1942.96	-52.6889	1484.78	-51.6733			1385.04	-43.3558	1899.16
			1735.66	-23.4054	1238.66	-31.9981	987.941	-34.2766	699.977	-66.1978	1809.73	-18.3694	1964.8	-44.2638	172.943	-37.3021	1525.88	-40.9019	1298.35	-29.8596	1247.93	-54.6658	535.713	-39.8907			1064.13	-43.8839	2157.26	-35.4453	1737.21	-54.7058			1616.94	-41.8927	1076.8	-49.358	979.713	-40.1444	1932.14	-52.6067	1470.81	-51.5211			1397.13	-43.1139	1927.61
			1738.5	-23.1164	1247.58	-32.1011	989.085	-34.2796	704.249	-66.1926	1832.13	-18.4607	1976.7	-45.039	173.528	-36.9729	1525.74	-41.4243	1329.09	-29.4197	1264.18	-54.0846	548.318	-40.2578			1071.44	-43.7706	2167.32	-34.9961	1755.16	-54.9484			1633.6	-42.0028	1086.7	-49.1436	978.994	-35.6441	1974.02	-52.4797	1478.1	-51.9891			1398.27	-42.8623	1908.73
			1738.07	-23.3046	1256.78	-32.0988	1002.77	-33.296	688.33	-66.4691	1838.86	-19.1718	1987.53	-44.6777	173.541	-36.6841	1529.41	-41.7991	1346.19	-29.0372	1281.13	-53.7868	564.378	-40.304			1089.87	-43.3652	2176.19	-35.3006	1768	-54.6832			1641.99	-41.7738	1086.99	-49.0668			2009.99	-52.5833	1493.48	-51.9095			1415.02	-42.7926	1932.55
			1757.68	-22.8173	1273.21	-31.4424	1006.78	-32.6443	701.3	-67.3721	1857.38	-19.842	2006.43	-45.1235	175.093	-36.957	1531.82	-41.61	1349.46	-29.0674	1306.2	-53.3517	577.912	-40.1603			1098.53	-42.9377	2184.17	-35.5028	1775.03	-54.725			1644.18	-41.6384	1092.03	-49.2699			2016.09	-52.2971	1496.63	-51.471			1408.49	-42.4822	1934.8
			1775.77	-23.3958	1310	-31.112	1019.89	-32.7984	679.482	-67.2532	1837.29	-20.0814	2038.49	-45.4655	182.579	-37.7032	1532.93	-41.627	1373.25	-29.0124	1323.2	-52.1877	572.532	-39.721			1099.78	-42.619	2196.13	-35.4425	1783.82	-54.5018			1653.13	-41.6975	1097.16	-49.3073			2018.91	-51.8107	1508.99	-51.2773			1417.07	-41.8941	1946.32
			1789.48	-23.829	1314.64	-30.9151	1042.01	-33.9843	700.834	-67.156	1871.44	-20.4867	2079.49	-45.3925	175.279	-37.7171	1535.9	-41.9248	1408.82	-29.2961	1342.64	-51.7209	568.867	-39.4621			1104.45	-42.7725	2230.69	-35.5021	1793.45	-54.7096			1667.69	-41.4509	1101.92	-49.2994			2038.47	-51.4426	1523.96	-51.3887			1428.01	-41.6846	1960.78
			1780.89	-23.5222	1321.32	-31.0515	1020.26	-34.4033	695.617	-67.3539	1866.57	-21.0872	2124.47	-45.4868	185.471	-37.38	1528.18	-42.3983	1434.66	-29.8237	1338.73	-51.2001	578.68	-39.3242			1110.64	-42.4542	2238.53	-35.2712	1796.21	-54.6982			1674.39	-41.2782	1093.64	-49.2496			2057.73	-51.2466	1531.97	-51.4642			1425.95	-41.3221	1981.64
			1784.29	-23.9284	1332.72	-30.9594	1018.75	-34.1715	706.286	-67.2537	1895.84	-21.9528	2138.53	-45.6105	198.092	-37.295	1517.42	-42.6175	1445.41	-30.7337	1356.27	-50.9799	573.591	-39.996			1111.09	-42.0704	2241.01	-35.3184	1798.38	-54.5202			1682.14	-41.3396	1101.73	-49.3514			2054.09	-51.2966	1547.48	-51.1454			1447.04	-40.8139	1986.35
			1801.76	-24.3292	1323.64	-30.7669	1022.62	-35.1073	710.77	-67.6807	1903.71	-21.9906	2145.13	-45.5279	175.832	-37.7896	1540.87	-42.9348	1467.29	-31.5341	1371.02	-50.2531	569.977	-40.4154			1107.71	-41.5242	2255.72	-35.5212	1832.26	-54.5329			1710.81	-41.3444	1122.32	-49.3569			2062.83	-51.4639	1553.99	-51.5084			1454.86	-40.5859	2004.89
			1815.06	-24.6696	1319.03	-30.987	1005.16	-34.9742	712.986	-68.9848	1937.37	-22.4534	2195.61	-46.1914	194.703	-37.7039	1528.32	-42.3434	1486.01	-31.8981	1371.35	-49.807	578.73	-41.2782			1107.05	-40.7397	2275.86	-35.5861	1835.47	-54.5739			1713.29	-41.4543	1107.5	-49.2883			2076.83	-51.692	1565.68	-51.6023			1472.22	-40.3605	2012.13
			1812.79	-24.6983	1331.13	-30.8789	1030.04	-35.5545	701.432	-69.4971	1965.31	-23.1712	2183.59	-45.8589	188.327	-37.5566	1531.75	-43.2678	1498.78	-32.188	1370.36	-49.5338	605.92	-41.7719			1108.19	-39.8901	2300.27	-35.7909	1837.97	-54.6162			1721.7	-41.2546	1114.37	-49.136			2090.14	-51.3974	1562.29	-51.8023			1477.24	-39.9747	2032.13
			1816.13	-24.7244	1347.71	-30.417	1038.24	-35.7418	696.552	-69.2934	1988.3	-24.1238	2218.18	-44.5399	206.87	-37.6651	1539.31	-43.901	1523.53	-32.4996	1373.69	-49.0995	621.781	-41.9517			1107.46	-39.4238	2295.22	-35.5688	1851.15	-54.5175			1734.34	-41.2048	1121.15	-49.2429			2105.38	-51.2207	1574.14	-51.9796			1515	-39.9245	2033.64
			1799.26	-25.142	1360.35	-29.2891	1024.13	-35.7823	699.671	-69.3518	1979.37	-24.4835	2243.25	-45.0315	204.628	-37.8123	1526.12	-44.0633	1534.45	-32.5093	1384.28	-48.9048	645.725	-42.106			1109.2	-38.6308	2295.47	-35.3735	1865.17	-54.6623			1760.81	-41.0099	1119.38	-49.0381			2113.98	-51.4945	1585.41	-51.9787			1516.55	-39.799	2059.05
			1802.63	-25.1866	1366.33	-29.2374	1054.24	-35.7979	705.13	-69.695	2005.65	-24.2124	2247.52	-44.7542	213.243	-37.664	1531.28	-44.2005	1541.21	-32.1352	1377.84	-48.6386	662.138	-42.5099			1108.63	-38.0973	2314.47	-35.4948	1877.31	-54.974			1769.38	-40.8575	1148.87	-48.8298			2162.42	-51.272	1596.03	-51.9816			1508.21	-39.9891	2079.52
			1819.15	-25.0871	1362.21	-28.798	1065.65	-35.2892	690.215	-69.8966	1997.51	-24.5526	2300.02	-44.2359	211.943	-38.0168	1559.99	-44.1958	1574.99	-31.5067	1373.44	-48.76	683.669	-42.6959			1100.73	-37.193	2313.22	-35.6245	1903.44	-55.0843			1775.82	-40.7424	1150.19	-48.9142			2171.17	-51.2952	1598.1	-52.128			1526.32	-39.6934	2096.04
			1838.07	-25.132	1380.52	-28.6099	1111.17	-35.7535	702.592	-70.2318	2022.65	-23.5982	2329.76	-44.9343	205.503	-38.154	1539.4	-43.9675	1580.02	-31.2058	1372.65	-48.9738	698.478	-42.852			1100.4	-36.0269	2326.48	-35.5016	1912.66	-55.4692			1801.42	-41.0038	1161.51	-49.0111			2189.07	-51.5365	1605.02	-52.259			1582.34	-39.4827	2103.06
			1857.64	-25.1007	1371.94	-27.9499	1102.31	-36.2902	698.086	-69.6676	2012.74	-23.2698	2360.08	-44.7623	212.672	-37.7918	1551.2	-43.4121	1601.11	-31.1137	1378.44	-48.9247	736.976	-43.3155			1107.7	-35.6773	2337.35	-35.785	1905.67	-55.3002			1808.64	-41.1109	1172.85	-49.0519			2301.66	-51.0051	1611.77	-52.1513			1542.31	-39.1326	2122.92
			1853.65	-25.8352	1367.08	-28.1098	1097.54	-36.2407	701.867	-68.9681	2028.64	-23.3395	2374.21	-45.5621	214.996	-37.2219	1552.7	-43.3821	1601.98	-30.8807	1377.19	-48.6172	741.98	-43.9434			1103.77	-35.2771	2354.9	-35.3845	1934.42	-55.5254			1814.72	-41.1195	1197.52	-49.048			2271.44	-51.1032	1621.01	-52.592			1557.55	-39.2023	2118.86
			1859.52	-25.5445	1390.26	-28.1186	1122.17	-37.121	692.298	-69.1993	2050.13	-23.6292	2393.74	-46.6221	216.212	-37.6814	1556.2	-43.8613	1600.81	-31.0651	1385.31	-48.6645	782.106	-44.3504			1103.7	-35.3853	2347.69	-35.4199	1943.04	-55.6898			1819.7	-41.1893	1197.41	-49.0736			2224.61	-50.9386	1651.89	-52.7639			1573.4	-38.9549	2126.32
			1875.56	-25.6436	1391.97	-28.3814	1096.45	-36.5808	699.428	-69.2914	2064.71	-23.1021	2380.24	-47.6553	220.283	-38.1974	1556.25	-43.2669	1612.61	-31.1034	1400.75	-49.6423	816.482	-44.6621			1111.42	-35.5898	2349.38	-35.063	1945.78	-56.304			1839.75	-41.498	1211.58	-49.1723			2234.21	-50.3956	1646.03	-52.7505			1582.04	-39.2121	2146.09
			1883.63	-25.7551	1402.82	-27.9809	1115.15	-36.4146	697.688	-68.6274	2053.87	-23.0576	2390.33	-48.3186	232.277	-38.5824	1565.25	-43.1266	1652.43	-31.5737	1399.91	-50.6391	821.538	-45.0222			1105.29	-35.9057	2373.81	-35.1017	1955.39	-56.4947			1850.47	-41.479	1206.13	-49.2207			2232.92	-50.7042	1660.58	-52.3408			1580.61	-39.2676	2160.45
			1894.78	-25.723	1419.38	-28.1539	1125.37	-36.5392	705.156	-68.5181	2039.7	-22.8363	2388	-49.6007	233.531	-38.8374	1565.82	-42.8737	1651.8	-32.5998	1398.93	-51.2495	828.758	-44.9811			1101.73	-35.9351	2389.3	-35.089	1960.44	-56.8156			1848.17	-41.7445	1213.5	-49.2335			2277.77	-50.6884	1663.71	-52.453			1592.45	-39.4052	2169.6
			1919.03	-26.1356	1417.92	-27.3411	1133.12	-37.0136	711.212	-67.9105	2057.71	-22.6047	2397.67	-50.3579	240.598	-38.9335	1581.9	-43.3837	1672.71	-33.0275	1396.66	-51.8131	836.6	-45.2138			1114.79	-36.2541	2400.41	-34.8873	1980.27	-56.8407			1861.47	-41.8439	1227.25	-49.1385			2304.21	-50.9563	1683.96	-52.4709			1605.29	-39.7988	2171.22
			1912.93	-25.449	1420.77	-27.5126	1124.99	-36.0392	707.771	-67.2344	2087.15	-21.9648	2411.34	-51.9426	222.561	-38.9833	1554.49	-43.3963	1699.48	-33.1006	1418.23	-52.5048	876.694	-45.7478			1122.14	-36.6188	2410.13	-35.2488	1989.34	-57.1349			1853.19	-42.1332	1230.72	-48.9959			2321.06	-51.3209	1678.82	-52.7244			1604.88	-40.1128	2198.66
			1919.97	-24.9501	1405.15	-27.9587	1148.38	-35.8818	684.003	-67.4445	2107.88	-22.0899	2457.47	-52.061	216.672	-38.9444	1573.47	-43.1744	1753.35	-33.1711	1404.92	-52.761	910.362	-46.0038			1107.2	-36.575	2414.81	-35.2903	1982.61	-56.724			1868.72	-42.3925	1233.27	-48.8137			2337	-51.3929	1687.71	-52.6643			1615.89	-40.4694	2208.38
			1915.97	-24.963	1468.92	-27.9437	1150.92	-36.4099	699.119	-66.9176	2074.83	-21.2515	2476.8	-52.0863	210.349	-39.0755	1593.83	-42.4357	1763.42	-33.4234	1402.84	-52.6883	903.72	-46.0929			1109.41	-37.0433	2418.88	-35.3784	2011.96	-56.9996			1889.75	-42.8352	1242.72	-48.9494			2350.55	-51.1387	1702.45	-53.0025			1623.92	-40.6928	2229.12
			1913.92	-24.8614	1465.41	-28.6554	1161.9	-36.3409	688.723	-66.7279	2098.08	-20.3	2509.7	-52.3408	210.953	-39.5136	1600.74	-42.0358	1789.4	-33.2256	1398.65	-52.7085	920.015	-46.4517			1122.14	-37.7214	2421.6	-35.4765	2008.1	-57.1117			1904.61	-43.1811	1253.26	-48.9008			2349.75	-50.729	1707.89	-53.2364			1623.13	-41.1087	2247.73
			1922.97	-24.8216	1478.54	-29.2815	1201.01	-35.8228	694.058	-66.2596	2121.15	-19.6952	2509.58	-52.3481	218.077	-39.6395	1607.16	-42.5674	1803.57	-33.3201	1397.23	-52.8027	935.993	-46.5903			1138.51	-38.0277	2433.51	-35.1994	2011.17	-56.9419			1915.92	-43.4182	1260.14	-48.8122			2359.84	-50.5153	1729.15	-53.2998			1653.03	-41.2404	2272.34
			1932.85	-24.0801	1483.76	-29.0039	1232.41	-36.8879	699.174	-65.9897	2109.22	-19.538	2537.78	-52.0479	233.397	-39.8531	1618.19	-43.6818	1823.4	-33.6618	1396.59	-52.7418	962.437	-46.2588			1134.13	-38.1929	2444.36	-35.3439	2049.55	-56.7466			1944.16	-43.6007	1258.03	-48.8552			2370.38	-50.1973	1731.08	-53.4059			1660.75	-41.1965	2266.3
			1934.43	-24.3878	1493.05	-28.8	1243.55	-36.2914	691.775	-66.3765	2132.68	-18.925	2540.64	-52.1979	243.504	-39.8891	1607.79	-43.7574	1832.62	-33.6088	1395.66	-52.4591	947.269	-46.3979			1134.81	-39.119	2467.36	-35.4741	2058.59	-56.4473			1962.26	-43.7433	1266.29	-48.8599			2388.97	-50.4188	1733.61	-53.1828			1674.1	-41.5614	2269.25
			1916.72	-24.7354	1496.72	-28.6917	1234.84	-35.3359	681.087	-66.7898	2152.23	-18.3237	2587.33	-52.8075	236.155	-39.7005	1615.15	-43.8356	1853.14	-33.896	1400.31	-52.4806	972.44	-46.2822			1137.82	-39.8358	2500.99	-35.6872	2054.4	-56.6622			1958.95	-43.8625	1270.76	-48.7343			2412.66	-50.5602	1749.81	-52.6659			1662.69	-41.401	2303.92
			1918.33	-24.8436	1510.12	-29.2176	1236.42	-35.6273	676.893	-66.5781	2150.07	-18.1642	2606.24	-50.6635	242.185	-40.1088	1640.1	-44.2527	1909.46	-34.5334	1391.23	-52.9919	976.948	-46.0634			1141.11	-40.8152	2494.81	-35.9943	2078.97	-56.6494			1959.24	-44.3671	1262.56	-48.6814			2442.13	-50.4338	1741.05	-52.8523			1729.44	-41.5875	2316.42
			1918.35	-25.6683	1505.25	-29.0175	1278.91	-36.116	700.69	-66.3125	2154.49	-18.4569	2639.97	-48.8201	260.875	-40.0173	1658.58	-44.3744	1933.17	-34.7655	1398.87	-53.6041	973.969	-45.2825			1139.34	-41.9661	2510.98	-36.1084	2080.92	-56.5489			1980.8	-44.7382	1282.12	-48.6633			2475.3	-50.5495	1752.08	-52.5448			1692.68	-41.201	2324.52
			1924.88	-26.223	1503.75	-29.0667	1259.63	-36.9222	682.759	-65.9713	2185.35	-18.6124	2664.7	-46.6926	275.247	-39.7976	1677.99	-44.6324	1917.32	-34.8228	1410.29	-53.6208	988.924	-44.6272			1140.52	-43.4454	2501.91	-35.7079	2093.07	-56.3311			1993.6	-44.9068	1266.63	-48.4984			2474.74	-50.7707	1759.21	-52.5069			1703.39	-41.38	2340.73
			1924.12	-26.764	1491.28	-29.2296	1251.89	-34.8173	708.141	-65.903	2174.04	-19.8308	2672.43	-44.6801	268.644	-39.5017	1698.96	-44.8926	1948.85	-34.9326	1427.7	-53.5553	978.918	-43.9694			1153.17	-44.71	2530.62	-35.6779	2093.88	-56.171			2003.57	-45.2775	1273.54	-48.385			2491.48	-50.3662	1763.83	-52.325			1707.56	-41.6045	2386.48
			1932.72	-27.4326	1474.87	-29.643	1223.9	-33.8737	709.579	-66.7389	2181.51	-20.993	2684.55	-44.3856	262.183	-39.1752	1693.7	-45.6485	1942.9	-35.0967	1458.47	-53.9986	997.855	-43.8616			1142.62	-45.501	2565.25	-35.6919	2109.9	-56.631			2020.61	-45.5161	1269.68	-48.2829			2494.42	-50.4453	1776.06	-52.4598			1714.16	-41.5958	2384.5
			1944.16	-27.315	1479.32	-29.0673	1241.7	-33.6076	725.428	-67.0626	2213.32	-22.1196	2689.53	-43.4816	275.923	-38.7487	1703.54	-45.5431	1957.59	-35.0711	1445.28	-54.3174	1017.5	-43.1675			1152.96	-45.9639	2556.93	-35.8748	2095.04	-56.8476			2022.49	-45.5348	1272.62	-48.2291			2514.3	-50.0779	1807.1	-52.0915			1730.36	-41.4454
			1937.18	-28.0583	1503.02	-29.414	1243.49	-33.3359	734.04	-67.6097	2207.25	-22.5691	2710.66	-43.2643	271.994	-38.0459	1705.03	-45.3448	1989.63	-35.1272	1473.32	-53.8417	1055.89	-42.551			1185.02	-46.2143	2576.51	-35.8679	2122.44	-56.7963			2028.38	-45.0576	1272.91	-48.1377			2627.93	-50.1854	1797.69	-51.691			1733.6	-41.4914
			1936.91	-27.8753	1491.97	-29.3967	1242.03	-33.9811	721.446	-68.2703	2228.84	-24.1249	2728.68	-42.7299	279.96	-36.9611	1725.75	-45.9647	2020.1	-34.7933	1458.44	-52.9253	1087.35	-42.1171			1179.2	-46.1533	2600.92	-35.6902	2125.22	-56.6374			2035.65	-44.8841	1285.16	-47.9234			2541.64	-50.606	1812.11	-51.6527			1742.59	-41.5032
			1942.78	-27.8802	1497.63	-29.952	1249.38	-33.8798	736.805	-69.0732	2225.78	-24.6166	2733.25	-42.012	296.76	-36.3901	1724.34	-45.7954	2055.15	-35.0913	1500.91	-52.4851	1090.07	-41.4014			1184.56	-46.2108	2593.11	-35.6089	2143.78	-56.4985			2045.9	-44.9904	1298.02	-47.6105			2548.02	-50.6348	1830.24	-51.2917			1749.35	-41.6206
			1954.44	-28.2192	1512.71	-29.281	1267.1	-33.7248	746.979	-69.273	2269.57	-25.7783	2740.18	-41.886	298.343	-35.6513	1720.21	-45.8575	2079.35	-35.143	1523.68	-51.734	1095.28	-41.1647			1177.19	-46.5425	2607.75	-35.4449	2165.74	-56.3246			2045.64	-45.0631	1321.38	-47.4585			2564.85	-50.6728	1828.38	-51.1925			1763.36	-41.6313
			1970.95	-28.3234	1509.7	-29.2027	1259.37	-33.5115	736.702	-69.0675	2234.92	-26.1694	2739.34	-41.7221	283.403	-34.8514	1716.05	-45.4579	2097.45	-35.3925	1543.97	-51.5035	1107.52	-41.0614			1180.98	-46.5431	2619.45	-35.4226	2169.71	-55.9208			2061.47	-45.2206	1306.05	-47.3485			2564.43	-50.5239	1830.13	-51.5016			1769.59	-41.5958
			1979.68	-29.1505	1509.76	-28.9866	1250	-33.1932	729	-69.9275	2239.75	-27.3638	2732.47	-40.6974	272.654	-33.82	1729.75	-45.2926	2124.88	-36.315	1545.77	-50.7859	1109.16	-40.7216			1178.85	-46.4585	2623.71	-35.3476	2186.2	-55.8903			2065.29	-45.344	1357.05	-47.38			2586.89	-50.4765	1852.23	-51.2607			1782.85	-41.4457
			1965.84	-29.1432	1529.06	-29.3703	1278.63	-34.1177	727.673	-69.7792	2270.99	-27.9058	2754.17	-40.7252	274.728	-33.3541	1745.96	-45.4059	2135.89	-35.201	1551.82	-50.2625	1095.35	-40.7949			1187.53	-46.1701	2629.98	-35.4512	2204.33	-56.2238			2074.8	-45.3571	1370.54	-47.3028			2641.97	-50.6192	1848.8	-51.0142			1792.85	-41.3683
			1994.36	-29.5277	1534.76	-28.8739	1270.83	-33.594	729.297	-70.1251	2230.16	-29.3716	2727.86	-40.0681	274.759	-32.4754	1715.52	-46.2905	2148.23	-38.389	1543.33	-50.2149	1099.31	-40.5486			1189.58	-45.8077	2629.56	-35.0395	2208.8	-55.7552			2098.57	-45.4003	1369.1	-47.2695			2621.99	-50.7621	1862.9	-50.4581			1800.23	-41.3886
			1991.22	-29.7779	1532.51	-29.8219	1267.92	-33.7695	756.637	-70.7389	2275.57	-30.1753	2724.28	-40.0973	285.599	-31.3322	1727.34	-46.9326			1545.86	-50.2369	1094.79	-40.1049			1191.1	-45.1927	2644.9	-34.5416	2239.48	-55.3104			2116.21	-45.0414	1383.79	-47.2277			2650.64	-51.0231	1871.65	-50.2405			1819.48	-41.0951
			2020.04	-29.5071	1515.84	-29.6549	1258.95	-33.7646	771.361	-71.4862	2282.63	-30.9311	2757.5	-39.4543	280.007	-30.4291	1739.73	-46.2436			1562.04	-50.6706	1082.84	-39.7653			1199.62	-44.5865	2637.64	-34.7395	2236.68	-55.1649			2128.51	-44.988	1379.6	-46.8922			2733.84	-51.0252	1882.57	-49.9428			1816.65	-41.1342
			2010.42	-30.0725	1507.75	-30.0738	1263.53	-33.6365	764.568	-71.111	2266.86	-31.2181	2774.07	-39.2602	264.705	-29.4445	1763.38	-45.7651			1554.66	-51.3559	1072.12	-39.3597			1200.12	-44.3907	2652.4	-34.715	2255.64	-54.8076			2136.47	-45.3482	1386.93	-46.6645			2663.73	-50.9713	1882.75	-49.9634			1822.32	-41.5741
			2026.53	-29.9667	1515.24	-29.8768	1261.7	-33.5535	773.329	-71.0837	2277.9	-31.1589	2792.67	-40.2328	270.225	-28.9348	1763.94	-45.5588			1563.52	-52.244	1087.09	-39.0272			1191.2	-43.6813	2672.08	-34.2956	2274.82	-54.7081			2162.88	-45.7025	1392.58	-46.4788			2672.9	-50.7569	1895.19	-49.9731			1822.99	-41.6163
			2036.69	-29.6781	1527.08	-30.6164	1266.97	-34.7069	771.654	-70.8374	2295.5	-31.6485	2813.9	-39.6322	261.4	-28.6865	1775.66	-45.1036			1579.21	-52.5433	1089.35	-38.9591			1191.12	-42.9559	2671.24	-34.2692	2269.91	-54.5675			2169.97	-45.8028	1405.26	-46.5144			2686.72	-50.997	1908.85	-50.2466			1824.78	-41.742
			2042.02	-29.8095	1522.58	-30.9814	1287.85	-34.6903	751.263	-70.8009	2273.58	-32.0373	2820.71	-41.6367	242.125	-28.6848	1772.81	-45.3651			1621.7	-52.7144	1089.15	-39.3199			1191.67	-42.3903	2685.38	-34.3638	2293.37	-54.234			2184.52	-45.5548	1409.96	-46.5229			2684.61	-50.869	1906.83	-49.8159			1830.88	-41.8346
			2042.76	-29.2227	1544.84	-31.1559	1296.53	-33.9205	781.466	-70.4671	2292.02	-32.4623	2812.44	-44.0032	246.06	-29.2433	1811.96	-44.5451			1651.14	-52.2405	1090.78	-39.6304			1199.34	-41.5413	2696.96	-34.227	2297.45	-54.1657			2184	-45.2895	1415.66	-46.4059			2691.47	-50.8477	1912.64	-49.8387			1839.01	-42.2708
			2053.47	-28.7192	1563.1	-31.3268	1292.46	-33.1879	785.7	-70.6006	2265.43	-31.8091	2838.66	-46.0238	263.517	-29.3843	1838.44	-44.7305			1664.06	-52.1556	1109.08	-39.8839			1216.19	-40.3843	2701.83	-34.5211	2306.16	-54.3243			2197.77	-45.3963	1405.21	-46.3209			2713.21	-50.9292	1930.36	-49.5816			1850.49	-42.2761
			2048.82	-28.8685	1561.35	-31.2984	1286.72	-35.0492	780.648	-70.3558	2275.12	-31.054	2847.64	-47.5233	263.535	-29.0654	1841.18	-44.5267			1651.31	-52.0618	1119.08	-40.5238			1225.31	-39.6352	2701.44	-34.9954	2312.97	-54.0458			2212.26	-45.319	1421.65	-46.2601			2736.14	-50.8951	1926.11	-49.7264			1847.33	-42.0651
			2069.68	-28.4377	1567.15	-31.1448	1289.42	-35.7564	779.558	-70.5746	2266.19	-29.8898	2878.85	-47.7963	264.125	-29.5855	1872.46	-44.1496			1656.79	-51.3353	1113.3	-40.8744			1230.4	-39.2623	2710.43	-34.9276	2331.47	-53.6209			2223.39	-45.2193	1420.89	-46.1938			2749.12	-50.8017	1930.98	-49.5764			1861.35	-42.0008
			2068.12	-28.3189	1564.79	-31.2214	1318.19	-36.4324	786.226	-70.7404	2280.94	-28.6481	2876.76	-48.1144	278.418	-29.1921	1906.56	-44.5466			1662.51	-51.3086	1109.67	-41.8559			1221.87	-38.9175	2716.47	-34.9372	2340.49	-53.0901			2228.25	-45.1023	1425.25	-46.2277			2746.68	-51.0419	1943.38	-49.7317			1903.06	-42.1024
			2070.54	-28.1186	1581.05	-31.0637	1329.4	-35.717	774.514	-70.7298	2298.23	-28.1449	2882.19	-48.7566	285.391	-29.0999	1918.27	-44.5548			1651.33	-51.2539	1111.15	-42.5025			1234.6	-39.1096	2723.65	-34.977	2355.38	-52.8388			2247.84	-45.4184	1432.3	-46.1336			2772.14	-51.0258	1974.35	-49.9013			1868.85	-42.2077
			2072.09	-28.3806	1584.66	-31.164	1336.98	-34.9913	797.948	-71.1943	2279.46	-27.9815	2932.13	-48.6348	259.61	-29.3665	1928.91	-44.6138			1654.73	-51.1737	1114.97	-43.0026			1240.71	-39.2847	2724.38	-34.9963	2387.75	-52.8395			2251.37	-45.5624	1446.22	-46.0701			2779.93	-50.9445	1964.4	-49.7619			1864.08	-42.0808
			2071.89	-28.7971	1579.61	-31.4483	1333.8	-34.6646	808.4	-71.019	2323.68	-28.1149	2911.81	-50.0516	262.394	-29.1707	1942.11	-44.7758			1649.96	-51.3015	1117.35	-43.7359			1252.26	-38.7603	2722.57	-35.1211	2398.71	-52.6689			2260.56	-45.4526	1459.15	-46.4095			2800.21	-50.788	1981.75	-49.8101			1908.47	-42.2485
			2087.57	-28.6698	1580.03	-32.9422	1328.81	-34.3299	813.875	-71.5582	2285.46	-27.3691	2961.09	-49.4795	276.152	-28.9949	1965.32	-44.8415			1669.69	-52.0161	1125.58	-44.6537			1258.06	-37.6969	2739.01	-35.2861	2390.17	-52.6482			2278.27	-45.5817	1454.25	-46.6873			2806.67	-50.4155	1991.85	-49.6983			1879.4	-42.6166
			2090	-28.9588	1577.05	-33.1777	1321.2	-34.6959	829.174	-72.0698	2302.22	-27.4553	2965.19	-48.5412	263.514	-29.5594	1965.69	-45.3924			1691.28	-51.9124	1120.56	-45.0039			1259.32	-37.3724	2750.68	-35.6157	2405.07	-52.7961			2295.39	-45.5114	1461	-46.6308			2828.46	-50.5138	2019.01	-49.4821			1893.2	-42.6497
			2104.93	-29.0628	1611.07	-34.6905	1305.34	-35.3556	853.975	-72.0169	2298.29	-27.1435	2943.71	-48.9572	283.818	-30.1244	1967.51	-46.1098			1698.93	-53.2883	1112.13	-45.3176			1258.02	-37.2588	2772.12	-35.79	2424.57	-52.878			2314.15	-45.3629	1463.87	-46.5188			2852.08	-50.8847	2027.1	-49.3642			1900.4	-42.9109
			2106.72	-29.4003	1642.71	-34.762	1314.17	-34.3996	862.081	-71.6532	2278.9	-26.5116	2944.06	-49.6302	272.754	-30.1773	1984.98	-45.7634			1713.91	-54.4019	1115.88	-45.4526			1260.09	-37.6189	2767.33	-35.5555	2453.51	-53.7228			2307.55	-45.6457	1503.48	-46.6254			2861.21	-51.2005	2030.58	-49.339			1913.14	-42.8254
			2094.91	-29.9373	1650.96	-35.394	1324.59	-34.9989	855.317	-70.9548	2300.19	-25.8372	2972.53	-50.8071	289.425	-30.2019	1989.52	-45.1109			1705.03	-55.1415	1111.48	-45.7015			1267.79	-37.8627	2785.04	-35.7323	2441.33	-54.4086			2309.59	-45.8661	1517.69	-46.4365			2891.79	-51.2211	2040.3	-48.9239			1918.63	-42.9527
			2087.17	-30.3606	1653.79	-34.9381	1328.42	-34.8889	875.109	-70.8778	2295.07	-25.5218	2998.47	-50.9579	314.188	-30.248	1982.42	-44.8984			1712.77	-55.7778	1106.34	-46.0318			1274.58	-37.7176	2769.88	-36.0655	2457.94	-54.6918			2325.59	-45.9517	1528.57	-46.3404			2902.11	-51.4104	2060.47	-48.648			1926.91	-42.9754
			2117.79	-31.132	1655.06	-34.7269	1319.89	-35.2334	885.893	-71.0138	2311.17	-25.1464	3005.78	-52.2631	328.864	-30.1526	1997.41	-45.0214			1708.11	-55.9206	1110.82	-46.032			1277.2	-38.5618	2794.9	-35.8222	2469.31	-54.2749			2336.22	-46.2722	1515.35	-46.6026			2918.35	-51.3641	2072	-48.7887			1927.77	-42.9784
			2120	-31.5299	1679.01	-35.198	1338.05	-35.1183	909.56	-70.7531	2311.73	-25.4583	3055.56	-52.8573	327.128	-30.384	2011.92	-44.6231			1715.66	-56.1136	1121.98	-46.5027			1276.58	-39.0379	2792.29	-35.8371	2483.57	-54.2971			2342.18	-45.9727	1527.85	-46.7461			2938.64	-51.511	2069.26	-48.7347			1923.44	-42.6619
			2143.86	-31.8156	1693.66	-36.455	1330.07	-36.0876	917.749	-70.4686	2310.63	-25.8503	3048.5	-52.0584	341.396	-30.3846	2019.31	-44.2126			1716.12	-55.9157	1111.17	-46.2422			1280.61	-39.2895	2803.34	-36.04	2487.73	-55.9594			2359.44	-45.4482	1548.05	-46.9433			2935.34	-51.4787	2081.25	-48.1459			1956.87	-42.6895
			2156.75	-32.1691	1699.4	-36.4289	1380.39	-36.5077	924.982	-70.3504	2308.15	-25.1903	3082.78	-52.4709	330.006	-30.2363	2022.1	-43.7816			1730.38	-55.7278	1100.16	-46.3635			1287.5	-39.1854	2810.49	-36.0018	2507.64	-55.0738			2361.6	-45.2536	1541.92	-46.8221			2959.56	-51.8117	2085.46	-48.5469			1961.04	-42.8225
			2158.13	-32.4735	1699.47	-36.5136	1414.06	-36.4219	933.718	-71.0348	2307.91	-25.0253	3077.6	-52.0464	321.476	-30.0509	2028.03	-43.5299			1738.77	-55.4761	1116.2	-46.2203			1286.22	-39.4456	2779.25	-36.1865					2372.73	-45.1979	1538.88	-46.8582			2975.27	-51.8402	2102.18	-49.5852			1966.21	-42.8721
			2178.33	-32.3338	1685.09	-36.2126	1401.67	-37.766	937.188	-71.6763	2303.16	-24.9375	3122.46	-51.3854	332.211	-29.5974	2021.78	-44.2729			1761.45	-55.7563	1119.75	-46.2873			1294.22	-39.3645	2805.5	-36.1838					2380.73	-45.3149	1555.15	-46.9748			2990.07	-51.5118					1954.79	-42.7067
			2187.48	-32.5299	1699	-36.7071	1416.78	-39.4686	936.106	-72.19	2294.69	-25.6463	3136	-51.1498	346.328	-28.6344	2031.88	-44.712			1774.18	-55.92	1109.13	-47.179			1292.23	-39.2251	2824.84	-35.853					2392.03	-45.3648	1552.35	-47.0701			3003.28	-51.3315					1966.89	-42.7045
			2185.03	-32.5369	1714.02	-37.1274	1407.62	-39.3568	910.909	-72.3255	2295.06	-26.244	3165.42	-51.0342	351.548	-28.7075	2035.84	-44.8979			1773.6	-56.3834	1107.74	-47.4847			1300.01	-39.0993	2848.04	-35.9241					2413.38	-45.3932	1560.07	-47.1408			3037.19	-51.5124					1996.9	-42.8291
			2186.38	-33.0363	1713.27	-37.0991	1386.68	-39.159	901.843	-71.9315	2306.17	-26.8511	3173.65	-51.4427	360.793	-28.2474	2038.58	-43.7731			1776.43	-56.9291	1105.71	-46.9595			1298.92	-38.7018	2861.49	-36.4188					2426.31	-45.9865	1560.6	-47.1247			3029.17	-51.6051					1994.9	-43.2157
			2225.69	-33.3857	1725.09	-37.6684	1405.65	-38.5425	918.843	-71.8351	2304.13	-26.9444	3176	-52.2507	357.631	-28.3833	2027.75	-42.608			1800.16	-57.0244	1117.97	-46.1499			1301.67	-39.0909	2865.52	-36.0268					2438.7	-46.1179	1567.82	-47.0033			3048.73	-51.7186					2005.92	-43.1055
			2229.75	-33.8426	1710.12	-37.9759	1418.58	-40.3224	942.947	-71.188	2289.98	-27.4971	3201.88	-51.508	361.092	-28.2509	2028.82	-41.5236			1776.55	-57.2999	1109.16	-45.6996			1303.95	-38.777	2863.05	-35.938					2457.73	-46.1579	1572.37	-47.1511			3061.48	-51.3699					2009.33	-42.9555
			2222.07	-34.0849	1715.94	-38.0228	1422.25	-41.063	953.066	-70.5917	2293.17	-27.2845	3189.53	-52.2442	375.402	-28.277	2040.17	-40.285			1765.58	-57.7013	1119.04	-45.1401			1308.83	-38.1217	2871.78	-35.8867					2470.56	-46.2744	1571.53	-47.0612			3092.35	-51.2284					2049.25	-43.2033
			2220.28	-34.2086	1730.42	-37.5444	1414.32	-41.3509	971.181	-70.3593	2305.34	-27.3524	3194.63	-51.4545	333.34	-28.2862	2060.85	-38.8457			1767.82	-57.7776	1138.88	-44.6446			1311.63	-38.2387	2884.96	-37.0376					2479.5	-46.3946	1573.9	-46.9713			3120.19	-51.0437					2081.3	-43.1835
			2262.62	-34.7031	1742.79	-36.8604	1413.88	-41.7309	1010.3	-70.2158	2311.17	-27.7711	3210.84	-51.51	309.911	-28.3738	2063.11	-36.9521			1777.18	-57.6198	1141.79	-44.2662			1340.21	-38.5862	2886.39	-40.5459					2491.94	-46.4456	1585.53	-46.7046			3109.48	-51.0867					2082.53	-42.8561
			2271.04	-34.8316	1753.12	-36.6771	1413.73	-41.4006	1016.32	-69.9732	2293.58	-28.2085	3194.73	-52.2921	321.044	-28.2629	2069.42	-35.1951			1770.83	-58.3741	1139.89	-43.9627			1361.33	-38.6805							2513.33	-46.8203	1572.13	-46.8084			3126.47	-51.2248					2073.98	-42.6566
			2303.47	-34.725	1738.1	-36.1017	1410.62	-42.1273	1021.24	-69.6841	2302.45	-28.1047	3255.3	-51.9965	318.974	-28.5869	2126.22	-33.3652			1786.89	-58.0173	1154.58	-43.2009			1377.1	-38.8088							2508.33	-47.306	1576.23	-46.7055			3131.45	-50.6948					2093.03	-42.4539
			2298.11	-35.0332	1751.94	-35.8043	1440.92	-41.6813	1024.1	-69.8304	2313.32	-28.6721	3271.77	-51.1821	324.789	-29.0414	2150.27	-32.8454			1774.93	-57.8616	1165.51	-43.2329			1396.96	-38.1181							2506.9	-47.6567	1586.98	-46.7034			3158.35	-50.4616					2094.74	-42.4446
			2315.37	-35.1835	1738.07	-35.5403	1459.66	-40.3268	1031.27	-70.2709	2280.2	-29.1155	3282.57	-49.0306	305.641	-29.775	2172.93	-32.5302			1786.23	-58.3738	1189.94	-43.594			1412.17	-38.513							2540.88	-47.7637	1586.33	-46.925			3169.72	-50.618					2147.59	-42.1481
			2310.19	-35.8944	1731.9	-35.4436	1482.02	-40.1991	1045.59	-70.6393	2300.5	-29.4193	3272.88	-49.1629	321.828	-31.2601	2176.48	-32.4099			1800.14	-58.655	1173.97	-43.0866			1414.5	-39.0174							2544.24	-48.193	1590.25	-47.0634			3176.55	-50.5288					2155.37	-42.2858
			2348.36	-36.67	1737.57	-35.5091	1488.65	-40.5708	1047.84	-70.8637	2275.56	-29.7992	3280.79	-48.9537	341.709	-32.4055	2197.47	-32.7955			1807.48	-58.8469	1161.54	-43.1563			1438.1	-39.4409							2550.06	-48.5556	1592.84	-47.0587			3188.34	-50.9938					2144.51	-42.4308
			2366.86	-37.554	1727.66	-35.5706	1478.95	-41.1747	1052.63	-71.2908	2300.95	-29.8018	3306.66	-47.9433	341.691	-33.2921	2221.27	-33.4496			1836.81	-58.6479	1175.08	-42.3154			1441.45	-39.1779							2569.63	-49.1306	1590.25	-47.0326			3200.11	-51.0457					2177.39	-42.7178
			2370.95	-38.2707	1729.08	-34.9293	1483.55	-41.0122	1079.5	-71.4001	2302.09	-29.5052	3336.91	-47.9621	304.909	-34.3544	2232.78	-33.8575			1842.22	-58.5074	1175.15	-41.98			1454.94	-39.1946							2562.23	-49.686	1641.92	-47.0943			3225.09	-51.0664					2221.56	-42.3436
			2380.42	-38.4949	1738.5	-34.9215	1499.6	-41.0705	1104.33	-71.787	2296.98	-29.0303	3331.7	-48.3776	318.418	-34.7641	2224.96	-34.728			1842.35	-59.1134	1193.45	-41.7224			1475.09	-39.5157							2591.19	-50.0915	1625.3	-47.0676			3233.18	-50.4732					2228.92	-42.3017
			2403.47	-38.306	1737.21	-35.0281	1539.72	-40.9701	1096.87	-71.0777	2270.01	-28.8006	3326.04	-48.0162	304.961	-34.8452	2217.98	-34.8088			1841.97	-59.9919	1208.5	-41.3664			1490.41	-39.275							2593.77	-50.5867	1640.3	-46.9767			3243.51	-50.4784					2234.22	-42.1586
			2418.85	-38.9931	1736.45	-35.2169	1531.4	-41.2473	1112.64	-70.4245	2315.04	-28.2679	3309.42	-47.4404	279.516	-35.8666	2219.2	-35.3504			1850.76	-60.8571	1215.01	-41.2741			1490.64	-39.0635							2609.35	-50.9576	1646.55	-46.869			3244.13	-50.5668					2273.13	-42.1322
			2436.05	-39.6905	1737.33	-35.1549	1511.25	-39.6297	1112.99	-70.3773	2277.72	-27.6531	3311.62	-48.8703	272.595	-36.9799	2216.66	-35.4793			1835.03	-61.6796	1220.15	-40.7666			1494.06	-39.5049							2612.59	-51.2101	1624.68	-46.7462			3274.67	-50.7339					2296.26	-42.1345
			2461.43	-39.7649	1741.49	-35.3281	1535.66	-39.0202	1124.27	-69.7428	2301.38	-27.9003	3319.64	-49.5465	296.127	-37.7932	2233.43	-35.8788			1832.09	-61.6752	1220.78	-40.4788			1495.86	-39.9614							2628.98	-51.4658	1653.29	-46.6657			3281.73	-50.5129					2309.83	-42.1972
			2479.9	-39.7189	1759.21	-35.6836	1523.38	-39.1061	1125.64	-69.7364	2297.18	-27.8362	3291.6	-48.8297	305.296	-38.4383	2212.59	-37.6482			1846.87	-62.336	1240.89	-39.609			1495.34	-40.5098							2638.78	-51.5213	1671.92	-46.5864			3375.8	-50.3354					2321.55	-41.9358
			2484.03	-39.7879	1769.79	-35.4768	1506.83	-39.3906	1116.58	-69.7689	2273.81	-27.8074	3306.99	-47.8969	307.838	-39.071	2228.95	-39.184			1855.2	-62.5972	1286.92	-39.3214			1502.82	-40.8676							2655.16	-51.7503	1672.31	-46.7465			3306.58	-50.1944					2337.26	-42.2084
			2498.39	-39.8749	1792.79	-35.657	1503.88	-39.2252	1126.34	-70.0561	2317.02	-27.5264	3299.87	-48.2823	295.354	-39.9077	2256.78	-41.3103			1862.71	-63.2231	1306.92	-38.8471			1503	-40.9196							2660.26	-52.0232	1668.66	-46.7373			3329.63	-50.6902					2334.04	-42.3084
			2504.77	-40.1091	1779.21	-35.4666	1544.99	-39.112	1118.79	-71.0508	2294.73	-27.198	3289.23	-48.4008	255.033	-39.8859	2255.87	-43.1822			1864.99	-63.9516	1322.09	-39.1884			1507.96	-41.6949							2677.67	-52.2039	1684.69	-46.9082			3322.82	-50.9461					2367.91	-42.1918
			2548.04	-40.5648	1770.22	-35.6287	1549.62	-38.5922	1127.62	-71.3202	2306.87	-26.3834	3289.91	-48.1456	218.825	-39.6945	2292.58	-45.2427			1857.47	-64.3755	1363.03	-39.0554			1529.67	-41.9219							2701.7	-52.6959	1692.7	-46.3116			3350.74	-50.6426					2396.22	-42.1011
			2559.34	-41.0587	1771.58	-36.3222	1564.38	-38.2725	1134.15	-71.2678	2306.27	-26.8889	3319.84	-46.9576	223.75	-40.3072	2311.09	-47.6852			1837.05	-64.4032	1346.95	-39.0136			1525.8	-42.5289							2727.08	-52.8387	1690.1	-45.9951			3378.03	-50.412					2387.36	-41.9325
			2561.28	-41.1648	1775.58	-37.0419	1575.49	-38.9743	1132.16	-71.6465	2256.7	-26.6503	3333.9	-46.4937	206.111	-40.5386	2300.73	-49.6058			1836.51	-64.2927	1392.1	-38.5701			1525.64	-42.8163							2726.3	-53.1922	1697.78	-45.6779			3375.65	-49.854					2399.57	-41.6719
			2587.56	-41.3702	1800.82	-36.826	1595.36	-38.3616	1167	-72.3345	2275.05	-26.151	3305.24	-45.8258	183.621	-40.8852	2335.42	-50.5938			1841.2	-64.1335	1415.9	-38.4465			1545.94	-42.9635							2743.92	-53.2251	1700.69	-45.1817			3392.5	-49.8245					2405.46	-41.7784
			2591.1	-40.9005	1798.2	-36.6195	1587.54	-38.8413	1163.69	-72.3871	2272.76	-25.9491	3329.56	-45.7328	170.416	-41.1289	2327.84	-50.6276			1847.34	-64.1207	1402.69	-37.9438			1556.19	-43.1411							2740.76	-53.2226					3400.15	-49.6054					2404.24	-42.0268
			2604.5	-40.7756	1798.84	-36.9814	1575.13	-39.0622	1184.03	-72.9201	2283.23	-25.1717	3345.14	-46.7151	151.656	-41.4037	2330.15	-51.0612			1849.39	-63.1369	1414.7	-37.3872			1570.88	-43.4611							2756.16	-53.3958					3407.45	-49.0853					2457.17	-42.1967
			2619.11	-39.8148	1776.41	-37.1613	1584.58	-39.2466	1191.59	-72.4793	2291.07	-24.969	3329.28	-45.6359	154.208	-41.0538	2328.46	-51.2078			1855.28	-62.9416	1414.32	-37.706			1579.91	-43.8409							2754.05	-53.7301					3401.58	-48.5112					2465.62	-42.2256
			2623.89	-38.869	1804.06	-37.4234	1587.85	-38.2347	1200.82	-72.1296	2285.8	-24.6792	3367.65	-44.5015	150.887	-40.3425	2349.66	-51.0646			1867.1	-63.1967	1395.96	-37.2			1594.36	-43.3084							2769.21	-53.7051					3518.67	-47.7205					2487.49	-42.066
			2646.54	-38.1703	1815.94	-36.6512	1603.81	-37.0557	1213.62	-71.9015	2296.34	-24.414	3358.93	-44.1678	152.046	-40.3884	2355.76	-51.0294			1869.7	-63.4514	1404.05	-37.5448			1592.17	-43.4684							2778.36	-53.9485					3437.51	-47.3418					2478.32	-41.8845
			2660.12	-37.7085	1847.97	-37.3148	1614.45	-36.8654	1250.44	-72.5942	2273.41	-24.533	3385.63	-43.9299	132.399	-40.5113	2355.93	-50.4539			1882.15	-63.6587	1402.75	-37.8434			1597.31	-43.7652							2782.12	-54.1939					3453.55	-46.9184					2526.54	-42.4052
			2666.21	-37.2757	1861.96	-37.0251	1649.39	-36.2285	1257.05	-72.7278	2266.69	-25.3073	3420.27	-42.6614	102.156	-40.1371	2364	-50.0002			1871.94	-63.4031	1408.5	-37.9539			1615.41	-43.824							2789.9	-54.4393					3458.34	-46.713					2532.7	-42.4902
			2681.3	-37.5598	1881.77	-36.3904	1633.89	-36.9304	1249.91	-73.2265	2291.65	-25.9561	3463.55	-42.2248	88.5337	-40.2659	2355.21	-50.0697			1877.29	-62.6138	1425.8	-38.2512			1616.41	-43.4989							2793.61	-54.8623					3474.51	-46.7523					2551.67	-42.7265
			2693.79	-37.0176	1886.91	-36.9245	1674.47	-36.1895	1239.25	-73.7321	2301.41	-26.3995	3443.2	-42.5063	82.1494	-39.5629	2359.04	-49.9669			1885.37	-61.9356	1439.89	-38.6724			1627.24	-43.5478							2811.08	-55.1687					3497.76	-46.5207					2597.95	-42.6224
			2678.13	-36.4483	1893.81	-36.6483	1636.76	-36.679	1252.78	-73.5867	2305.85	-26.6332	3443.66	-41.3014	88.7281	-39.7167	2378.06	-50.1734			1884.5	-61.2819	1431.05	-39.0948			1633.31	-43.4574							2822.25	-55.4517					3493.01	-46.1093					2603.08	-42.7059
			2705.2	-36.3276	1921.4	-37.3787	1657.89	-37.1771	1248.81	-73.7343	2303.19	-26.2647	3486.6	-40.7283	81.8591	-39.4939	2393.49	-49.9273			1891.39	-61.3542	1435.45	-39.4315			1645.51	-43.3486							2826.49	-55.5771					3503.08	-45.9398					2610.9	-42.5306
			2726.11	-36.1063	1949.79	-37.3409	1704.1	-36.9062	1253.61	-73.4835	2298.61	-26.7006	3468.4	-40.421	73.0687	-39.846	2401.12	-49.7798			1901.06	-60.8939	1438.98	-40.5353			1640.36	-43.295							2837.32	-55.4673					3504	-45.8064					2617.83	-42.6006
			2722.43	-36.3017	1952.07	-37.7278	1725.32	-37.0096	1232.53	-73.6233	2311.41	-27.0188	3458.28	-40.4727	50.1731	-40.1811	2396.82	-49.0965			1907.53	-60.9468	1448.02	-40.5056			1659.65	-42.5167							2852.34	-55.7378					3538.3	-45.7871					2616.53	-42.6257
			2735.12	-36.8148	1962.3	-37.7211	1722.6	-36.3645	1248.34	-73.4867	2288.61	-27.3694	3456.97	-39.5769	43.0702	-40.3561	2431.25	-48.4851			1897.6	-60.7879	1446.84	-40.9329			1667.35	-42.3939							2855.12	-55.933					3547.38	-45.1815					2632.39	-42.3394
			2720.48	-36.7577	1960.31	-38.8635	1731.27	-36.6575	1256	-72.4399	2286.45	-28.0317	3470.9	-38.0617	58.2499	-41.2635	2452.31	-48.2459			1900.87	-60.4666	1459.29	-40.673			1682.26	-41.5628							2851.45	-55.8644					3556.87	-44.905					2636.92	-42.5637
			2736.53	-36.8428	1967.71	-38.8078	1754.69	-36.9572	1246.92	-72.3997	2268.46	-29.1478	3445.27	-37.1635	57.3316	-41.8132	2452.47	-47.492			1905.45	-60.3011	1483.18	-40.667			1699.73	-41.3349							2859.35	-55.581					3560.97	-45.2195					2666.22	-42.5702
			2737.37	-36.579	1974.24	-38.2774	1748.96	-37.5097	1233.31	-72.6201	2273.69	-29.0402	3474.93	-37.7667	74.0821	-42.0325	2456.6	-46.8289			1919.13	-60.3179	1518.12	-40.1885			1721.05	-40.9868							2852.76	-55.613					3684.58	-45.4608					2692.79	-42.8155
			2741.17	-36.379	1979.51	-39.0409	1775.22	-36.8822	1228.32	-72.349	2292.04	-29.3528	3471.98	-37.6655	86.2454	-42.0642	2476.23	-46.0486			1936.18	-60.4822	1522	-40.3076			1714.13	-40.8681							2870.32	-55.3047					3602.72	-45.6399					2692.2	-43.1261
			2760.36	-36.684	1994.84	-38.4077	1781.84	-36.6989	1243.18	-71.405	2279.91	-30.2781	3468.81	-38.0436	99.1303	-42.0958	2486.57	-46.2207			1966.43	-60.6239	1546.33	-40.7672			1719.57	-40.5626							2870.51	-55.3453					3575.48	-45.4315					2708.72	-43.1802
			2784.68	-37.7678	1998.4	-38.2144	1773.85	-36.4805	1247.39	-71.0285	2268.59	-30.9643	3480.22	-38.0074	110.187	-41.519	2475.7	-46.9245			1971.78	-60.9355	1563.94	-41.1748			1730.81	-40.6512							2879.26	-55.2245					3593.5	-45.3059					2700.06	-43.0489
			2762.32	-38.0727	2019.46	-38.4111	1794.72	-37.1995	1281.05	-69.9119	2267.88	-31.6297	3476.78	-37.7485	93.764	-41.0766	2498.16	-47.0904			1983.41	-61.3917	1589.37	-41.1495			1742.28	-40.0465							2892.07	-55.0804					3613.93	-45.3458					2756.32	-43.0895
			2787.8	-38.0996	2014.26	-37.6808	1841.94	-37.2549	1284.18	-70.302	2287.14	-31.715	3493.27	-38.5331	112.661	-40.5225	2544.92	-47.2272			1994.8	-61.4365	1596.57	-40.9853			1771.44	-40.0021							2901.81	-54.7673					3612.9	-45.5683					2733.44	-43.1431
			2807.27	-38.4487	2037.37	-37.1335	1823.04	-37.7786	1273.58	-69.6081	2290.99	-31.7244	3538.21	-38.1679	126.44	-40.772	2587.1	-47.4591			2000.77	-61.4445	1602.71	-41.4859			1775.34	-39.7837							2907.47	-54.9312					3632.53	-45.7001					2763.95	-43.1912
			2817.86	-38.7825	2030.08	-36.2885	1822.36	-38.1952	1271.34	-69.8622	2284.24	-32.041	3505.79	-38.9218	113.236	-40.1783	2617.95	-47.0675			2005.97	-61.6166	1602.11	-42.1846			1774.77	-39.4377							2914.31	-55.0588					3647.07	-45.9121					2765.32	-43.3977
			2820.28	-39.0599	2050.03	-36.2104	1807.68	-38.4744	1263.4	-69.712	2286.19	-31.9999	3548.39	-37.188	133.954	-39.721	2645.17	-47.1967			1996.53	-61.9448	1613.02	-42.8454			1778.83	-38.9857							2934.51	-55.2382					3645.23	-45.9404					2767.55	-43.1254
			2841.03	-39.9204	2071.61	-35.9147	1820.71	-38.3711	1264.33	-69.1446	2316.42	-31.6829	3555.31	-38.1168	142.744	-40.072	2641.18	-47.4938			2001.19	-62.1592	1616.75	-43.2573			1795.31	-38.8927							2934.22	-55.5227					3661.6	-45.6535					2788.1	-42.8243
			2835.3	-40.4775	2072.49	-36.3756	1820.96	-37.8533	1273.32	-69.0698	2299.8	-31.1863	3550.21	-38.7462	145.526	-39.3304	2650.93	-47.4642			1998.59	-62.6398	1610.46	-43.6671			1797.19	-39.3498							2944.86	-55.2834					3685.88	-45.1238					2800.64	-42.8047
			2856.18	-40.9122	2091.31	-36.7245	1844.5	-37.8181	1267.23	-68.658	2292.07	-31.5369	3578.23	-39.4308	140.025	-39.4493	2679.17	-46.5925			1997.07	-63.0859	1614.06	-43.6673			1781.59	-39.7256							2944.7	-55.0163					3706.01	-45.0646					2815.05	-43.2731
			2878.93	-41.6325	2106.06	-36.6678	1869.36	-38.0282	1273.78	-68.9769	2315.01	-32.608	3577.8	-40.0031	150.424	-38.613	2685.13	-45.9609			2000.47	-63.2017	1600.72	-43.2176			1809.73	-40.091							2955.7	-55.0761					3720.04	-44.8606					2821.87	-43.6739
			2883.71	-42.0584	2085.77	-35.0611	1889.15	-37.4244	1273.02	-68.7523	2288.48	-33.3732	3582.38	-40.2755	158.746	-38.6089	2716.17	-45.932			1971.87	-63.6984	1604.87	-42.7993			1810.64	-40.1125							2972.52	-55.3676					3748.74	-44.5584					2834.08	-43.8134
			2905.25	-42.9513	2089.19	-34.8692	1896.63	-36.9132	1259.71	-69.521	2264.52	-33.0116	3584.6	-40.9316	96.7598	-38.922	2736.44	-45.5944			1977.3	-64.0749	1599.57	-42.2734			1833.16	-39.7962							2978.77	-55.553					3759.1	-44.6746					2855.55	-43.5799
			2932.38	-43.1715	2123.05	-34.0866	1891.29	-35.7854	1254.07	-69.5863	2258.15	-32.7853	3626.62	-41.1931	101.883	-38.7684	2742.98	-46.2251			1990.49	-64.1384	1595.57	-42.4556			1834.22	-40.2743							2995.57	-55.6863					3751.43	-44.4927					2847.8	-43.4579
			2961.78	-43.3265	2102.76	-32.5576	1908.6	-34.9101	1260.94	-69.2401	2280.98	-32.4287	3608.35	-41.4665	98.1118	-38.6212	2777.79	-46.2412			1990.17	-64.3488	1600.8	-42.3932			1848.92	-40.2471							3015.29	-55.5696					3764.3	-44.2051					2849.07	-43.7766
			2961.43	-43.3841	2116.69	-31.9799	1927.55	-33.889	1270.34	-69.3676	2301.48	-32.7688	3655.05	-42.6328	83.8142	-38.6735	2804.38	-46.1317			2000.07	-63.903	1617.63	-42.1321			1835.71	-40.7511							3026.47	-55.8595					3784.65	-43.875					2849	-43.5597
			2971.67	-43.1585	2131.09	-32.2597	1950.63	-33.9076	1266.08	-68.7684	2301.48	-32.5864	3628.61	-43.0243	82.3089	-39.2056	2823.04	-46.6355			1996.01	-63.6064	1636.5	-42.2641			1851.94	-40.7802							3035.12	-56.4483					3794.05	-43.8969					2869	-43.5207
			2974.34	-42.9404	2144.46	-31.7973	1944.14	-33.9135	1256.4	-67.9407	2282.66	-31.585	3643.66	-43.2653	73.3242	-39.0735	2844.61	-46.934			2005.56	-63.7684	1630.91	-42.2201			1853.23	-40.3697							3049.67	-56.8181					3810.05	-43.7937					2878.45	-43.2271
			2984.06	-43.1826	2150.5	-31.3578	1967.74	-33.367	1270.89	-67.8723	2312.78	-31.0583	3678.51	-43.1083	90.8381	-39.2189	2843.77	-47.7374			2002.18	-63.7118	1637.28	-42.6934			1865.64	-40.1053							3068.92	-57.2859					3818.47	-43.6146					2882.19	-43.1178
			3000.76	-42.9266	2149.1	-32.2196	1976.83	-33.8468	1261.61	-68.1973	2276.59	-31.0629	3709.67	-43.1442	100.869	-39.2374	2866.89	-47.7614			1999.16	-64.0207	1647.33	-42.8516			1881.83	-39.7674							3076.56	-57.5845					3820.92	-43.678					2906.52	-42.967
			3024.84	-42.9985	2181.62	-32.9521	1992.92	-33.7522	1269.07	-68.6411	2313.44	-30.4125	3713.81	-43.8154	129.357	-39.9482	2857.28	-47.9846			2008.66	-64.3445	1687.17	-42.9997			1885.06	-39.792							3069.06	-57.7725					3833.07	-43.4445					2925.14	-42.7927
			3021.62	-42.6915	2185.31	-32.6615	2028.88	-33.214	1275.34	-68.9846	2318.16	-29.7066	3708.89	-44.8398	132.617	-41.1122	2880.81	-48.252			2025.58	-64.8398	1685.4	-43.172			1904.55	-39.4562							3076.37	-57.9985					3837.59	-43.3263					2930.75	-42.6335
			3050.53	-43.1092	2178.41	-33.0005	2040.04	-32.9912	1288.75	-68.2134	2319.36	-30.1066	3723.38	-44.8628	132.222	-42.0216	2895.2	-47.8772			2052.76	-65.2789	1725.75	-43.7614			1925.08	-39.1513							3081.58	-58.2928					3862.35	-43.3467					2949.57	-42.472
			3048.49	-42.8519	2181.77	-32.8692	2047.6	-32.766	1290.13	-68.2315	2300.45	-30.1518	3727.29	-46.1413	121.34	-42.3372	2870.06	-47.5708			2046.67	-65.5758	1741.12	-43.9685			1919.86	-39.5593							3091.57	-58.1132					3852.65	-43.4795					2962.02	-42.497
			3056.44	-42.6783	2187.55	-32.9653	2052.23	-33.6745	1312.24	-67.5098	2302.18	-29.319	3745.58	-44.6305	135.601	-42.5522	2898.8	-47.7503			2055.62	-66.0236	1751.64	-43.4116			1923.44	-40.5025							3095.1	-57.9667					3870.13	-43.1706					2948.43	-42.3199
			3059.37	-42.8783	2183.63	-31.983	2057.02	-33.8149	1337.87	-67.2499	2302.03	-28.7916	3799.28	-46.7417	135.069	-42.9407	2923.76	-48.1248			2060.81	-66.3711	1764.92	-43.1659			1928.81	-41.2544							3102.67	-57.7609					3874.65	-42.812					2969.85	-42.4377
			3075.17	-42.7658	2185.38	-31.911	2064.26	-34.7175	1344.13	-66.7296	2278.61	-28.2842	3755.79	-46.1018	117.67	-43.513	2949.58	-47.8192			2069.29	-66.9133	1764.57	-42.8759			1928.92	-41.9387							3107.33	-57.577					3879.35	-43.1255					2979.24	-42.5476
			3089.92	-42.0903	2177.56	-32.0793	2080.91	-34.7975	1346.55	-66.2551	2306.11	-27.8682	3757.44	-46.1454	109.7	-44.3466	2982.23	-47.582			2064.7	-67.3011	1777.24	-42.7385			1946.8	-42.2179							3119.07	-57.5532					3915.19	-43.5145					2988.31	-42.4456
			3086.16	-41.9815	2189.95	-30.9611	2080.98	-35.2932	1349	-66.5064	2305.15	-27.6034	3752.53	-45.215	103.039	-44.5856	2979.36	-48.1424			2089.28	-67.9158	1775.58	-42.7843			1950.73	-42.3545							3140.35	-57.6774					4019.32	-44.0618					2999.05	-42.3415
			3094.93	-41.5917	2184.82	-30.2485	2099.67	-35.6051	1348.06	-66.4718	2279.85	-26.2564	3762.94	-45.0577	86.6613	-44.8578	2999.71	-48.7983			2083.2	-68.6288	1768.92	-42.5835			1946.85	-42.0943							3141.2	-57.3294					3922.48	-44.343					3018.43	-42.1506
			3114.13	-41.3762	2180.54	-30.9432	2107.92	-35.6709	1380.56	-66.2692	2316.72	-25.2582	3774.86	-43.9938	79.7683	-45.2705	3018.25	-49.0108			2101.25	-68.91	1774.3	-42.7982			1949.82	-41.7944							3149.66	-56.8706					3941.9	-44.3374					3012.2	-42.4153
			3117.34	-41.0872	2206.82	-30.638	2102.34	-36.1504	1350.37	-66.568	2293.72	-24.9679	3798.18	-43.9252	50.4428	-44.9081	3063.04	-49.6631			2105.85	-69.0633	1785.02	-43.0012			1983.68	-41.7009							3157.25	-56.5296					3958.34	-44.2563					3031.89	-42.6306
			3132.97	-40.7173	2210.16	-30.8269	2106.34	-37.4423	1359.05	-66.0969	2287.49	-25.0106	3757.76	-43.9392	45.2839	-45.8497	3104.86	-49.7852			2130.94	-69.284	1786.37	-43.1551			1967.29	-41.308							3169.32	-56.1408					3972.16	-44.3029					3047.01	-42.8551
			3141.86	-40.4701	2242.64	-31.8723	2109.14	-38.8822	1360.53	-65.6384	2278.57	-24.8213	3795.54	-44.2575	35.9007	-45.6597	3114.73	-50.5701			2147.46	-69.1842	1791.21	-43.3201			1967.14	-41.6231							3191.8	-55.6764					4020.94	-44.5186					3053.45	-42.874
			3167.34	-40.3701	2263.51	-31.0499	2094.8	-39.963	1355.38	-65.2266	2265.68	-24.0356	3773.78	-44.262	55.5876	-45.5255	3133.05	-50.732			2165.04	-69.8393	1800.51	-43.5889			1974.74	-41.3964							3193.11	-55.2395					4021.71	-44.6944					3076.9	-42.7702
			3168.32	-39.9867	2256.97	-30.7584	2104.28	-40.2647	1363.21	-65.7633	2314.76	-24.2259	3788.99	-45.4295	47.1583	-44.8437	3209.18	-51.0976			2177.61	-70.1619	1798.46	-43.8873			1976.68	-41.2353							3199.12	-54.556					4041.41	-44.0992					3069.83	-42.6558
			3184.76	-39.9451	2290.52	-31.8563	2141.16	-40.3652	1352.27	-65.9703	2303.42	-25.1671	3782.19	-46.3785	75.5994	-44.5136	3240.84	-51.5872			2183	-70.2543	1812.24	-44.3051			1975.07	-41.6135							3225.33	-54.3271					4052.59	-43.7533					3079.99	-42.8987
			3199.39	-39.0708	2286.4	-30.7894	2185.87	-40.5578	1354.14	-65.5643	2324.76	-25.3473	3784.9	-48.4339	64.5048	-44.8074	3262.2	-52.2699			2185.21	-70.1671	1807.79	-44.3359			1984.85	-41.7763							3234.03	-53.6713					4068.67	-43.5175					3086.38	-42.9054
			3204.57	-39.4011	2280.47	-30.1968	2181.72	-39.9172	1357.95	-65.4991	2307.96	-25.0647	3806.42	-49.4008	74.8411	-44.8981	3278.56	-52.9318			2198.77	-69.7468	1811.37	-44.0831			1992.57	-41.8842							3240.85	-53.3677					4138.16	-43.3277					3095.78	-42.9798
			3195.96	-38.8633	2284.23	-29.4374	2208.85	-40.1789	1365	-65.7776	2314.05	-25.4415	3816.43	-48.7283	47.776	-44.5697	3309.03	-52.8164			2205.87	-69.3171	1802.5	-43.8783			1987.37	-41.9011							3257.69	-53.03					4098.46	-43.4122					3098.55	-43.1599
			3202.9	-38.8992	2282.01	-29.0209	2217.64	-41.328	1355.46	-66.4201	2287.8	-25.8781	3849.28	-48.7255	28.9038	-44.4095	3325.58	-52.4753			2198.27	-69.1063	1846.2	-43.7352			2002.74	-42.3232							3272.91	-53.0665					4107.6	-43.3469					3096.24	-43.3208
			3217.26	-38.8257	2284.28	-28.2772	2240	-41.4279	1369.91	-67.6656	2298.7	-25.4433	3875.14	-49.006	29.5401	-44.4223	3363.78	-52.9849			2194.44	-68.7006	1856.79	-43.1398			1998.08	-42.5712							3278.1	-52.984					4124.1	-42.9561					3109.95	-43.3324
			3215.46	-39.1525	2307.58	-28.7804	2244.91	-41.863	1355.43	-68.1378	2306.78	-25.7168	3868.89	-49.154	8.58059	-44.6353	3381.4	-52.8211			2202.19	-68.3647	1879.03	-43.3693			1995.61	-42.2391							3294.32	-52.6875					4129.8	-42.6028					3111.4	-43.4608
			3249.85	-38.7768	2326.04	-29.1722	2229.37	-41.1153	1358.77	-68.8624	2316.26	-26.1674	3865.23	-50.7479	24.5669	-44.2593	3397.35	-53.0042			2193.68	-68.2087	1888.36	-43.5679			1997.23	-41.3828							3294.67	-52.5382					4141.25	-42.4175					3120.33	-43.6932
			3237.35	-38.3992	2311.45	-28.8821	2247.18	-40.8536	1348.93	-68.86	2300.99	-26.6564	3865	-51.3078	9.98678	-43.7149	3423.43	-52.7061			2188.37	-67.8186	1900.24	-43.2988			2000.27	-40.8495							3324.9	-52.6604					4150.88	-42.4787					3127.58	-43.5931
			3254.35	-38.4638	2327.99	-28.7426	2246.9	-39.873	1357.81	-68.9688	2275.89	-27.367	3877.14	-51.7993	14.0319	-42.8746	3447.8	-53.1185			2183.56	-67.4731	1912.7	-43.475			2000.83	-40.299							3338.96	-52.3636					4175.08	-42.1123					3134.87	-43.473
			3268.22	-37.9121	2344.62	-27.1939	2261.63	-39.1825	1354.78	-68.9271	2301.96	-27.9904	3885.56	-52.6013	22.4691	-42.3512	3449.59	-53.2413			2194.44	-67.2767	1934.64	-43.6735			2001.03	-39.958							3360.66	-52.1149					4197.79	-41.7183					3151.92	-43.154
			3274.96	-37.5462	2353.57	-27.4224	2269.11	-38.6306	1349.63	-68.6262	2280.75	-27.8813	3890.14	-52.9897	22.4685	-42.1849	3445.01	-52.5398			2191.76	-66.9477	1927.21	-43.7436			2001.62	-39.4439							3353.59	-52.1428					4198.83	-41.2653					3162.14	-43.0588
			3275.12	-37.8598	2364.78	-26.9586	2245.84	-38.1076	1347.21	-68.232	2272.01	-27.9569	3901.14	-52.8153	22.245	-42.6683	3451.62	-51.8056			2207.82	-66.7066	1912.44	-44.0605			2010.35	-39.389							3363.47	-52.5105					4212.59	-40.776					3157.86	-42.4332
			3297.61	-40.7489	2363.4	-26.4572	2247.92	-39.0607	1356.19	-68.2507	2295.66	-27.9005	3902.19	-53.9106	53.6949	-42.6567	3453.33	-51.2372			2202.69	-66.1354	1908.8	-43.8207			2016.57	-39.3895							3369.97	-52.4806					4246.15	-40.881					3164.61	-42.0915
			3300.43	-40.5167	2372.34	-25.8385	2278.64	-39.3979	1355.34	-67.1781	2316.04	-28.3323	3947.45	-53.3571	45.2671	-42.6884	3481.8	-50.3673			2208.78	-66.3926	1910.81	-43.7629			2002.29	-39.6846							3378.54	-52.5323					4336.76	-40.7476					3170.73	-41.868
			3312.03	-42.4877	2372.75	-26.1121	2289.04	-39.3503	1353.89	-67.6163	2306.12	-28.4347	3964.06	-53.171	22.7107	-41.8107	3477.8	-49.2953			2211.16	-65.7583	1918.1	-44.532			2002.5	-39.7108							3378.26	-52.5174					4249.08	-40.6638					3184.72	-41.5997
					2381.15	-25.3535	2312.93	-38.5883	1355.63	-68.7512	2309.91	-29.0525	3968.04	-53.4124	14.8746	-42.1572	3496.14	-48.1626			2227.96	-65.5301	1932.4	-45.0662			2002.69	-39.4314							3383.9	-52.7447					4337.72	-40.3182					3204.15	-41.2146
					2407.4	-24.408	2307.26	-38.3848	1348.22	-69.03	2284.89	-29.7667	3953.72	-52.086	22.7805	-41.5063	3537.38	-47.6108			2244.44	-65.3132	1939.41	-45.7985			2015.91	-39.8038							3375.58	-52.8936					4274.41	-40.0546					3220.99	-41.0992
					2393.6	-23.5769	2284.36	-38.4858	1356.32	-68.327	2332.6	-29.5257	3969.55	-50.7887	26.2821	-41.9877	3544.55	-46.7174			2257.26	-65.2515	1954.22	-45.9516			2028.86	-40.1977							3400.67	-52.9975					4279.56	-40.2014					3218.1	-40.9404
					2397.29	-22.1105	2315.38	-37.661	1350.93	-68.6506	2317.89	-29.5667	3956.12	-49.7891	39.8882	-42.404	3557.85	-45.5763			2306.25	-65.3019	1961.27	-46.3432			2030.26	-40.4311							3400.25	-53.1913					4291.27	-40.2582					3231.54	-40.911
					2421.95	-22.5364	2325.11	-38.6263	1350.09	-69.5293	2323.97	-29.1756	3964.95	-48.011	26.9433	-41.8222	3581.49	-44.6986			2314.09	-65.6875	1960.55	-46.495			2044.44	-40.6266							3403.65	-53.5428					4301.26	-40.0036					3250.51	-40.5827
					2432.51	-22.6631	2344.96	-38.3482	1354.84	-69.5487	2324.96	-29.9383	3984.13	-47.5084	31.2527	-41.2574	3607.99	-44.3124			2311.83	-66.2636	1975.09	-47.1289			2060.62	-40.964							3402.51	-53.7146					4309.92	-40.0343					3265.24	-40.0902
					2441.65	-22.0881	2340.48	-38.7236	1355.03	-68.9872	2316.64	-29.681	3962.8	-47.4887	31.206	-40.6507	3627.04	-44.3047			2309.86	-66.069	1988.57	-47.4401			2064.46	-40.8989							3422.19	-53.8689					4319.21	-40.4053					3267.97	-39.3734
					2462.42	-21.7753	2373.41	-38.1343	1363.03	-68.8362	2315.77	-30.0024	3968.06	-46.5581	45.3366	-39.8255	3645.19	-44.52			2289.76	-66.1704	2001.74	-48.4399			2075.43	-40.7845							3418.09	-54.0207					4338.67	-40.7366					3284.83	-39.517
					2478.99	-21.4655	2352.03	-38.6259	1365.17	-67.5791	2311.12	-30.5849	3960.76	-46.6516	37.7289	-38.8231	3641.02	-44.5827			2318.22	-66.2506	1982.44	-49.2028			2082.32	-40.8264							3420.84	-53.8618					4466.38	-40.9479					3291.78	-39.3479
					2478.51	-21.385	2349.46	-39.2451	1345.81	-67.2173	2315.7	-30.7319	3953.12	-46.6196	62.0319	-38.1299	3654.24	-45.0571			2337.07	-66.3841	1983.91	-49.3548			2119.88	-41.4186							3424.46	-53.9119					4353.35	-39.7532					3310.95	-39.032
					2492.69	-21.581	2332.13	-38.5195	1346.38	-66.9794	2323.05	-30.7591	3953.33	-47.1774	64.358	-38.0647	3681.48	-44.7913			2343.31	-66.1471	2018.99	-50.0544			2147.83	-41.8144							3433.76	-53.6384					4390.45	-39.4807					3309.94	-38.1341
					2478.2	-22.1982	2335.44	-37.9205	1352.33	-66.7811	2323.05	-31.1084	3945.4	-46.4648	97.604	-37.6176	3686.34	-45.0668			2336.96	-66.4539	2054.18	-50.9193			2143.93	-41.989							3426.28	-53.4132
					2491.69	-22.5571	2330.74	-37.2468	1363.68	-67.0266	2318.95	-31.4537	3941.5	-45.8872	80.1835	-37.6266	3695.48	-44.0744			2352.12	-66.7186	2082.62	-51.4589			2163.63	-41.7837							3444.43	-53.5564
					2502.63	-22.821	2292.96	-37.6311	1358.2	-67.4189	2314.91	-31.4712	3970.22	-45.257	88.4088	-37.7189	3693.4	-43.5488			2343.75	-66.5402	2083.6	-51.4073			2191.49	-41.7719							3448.29	-53.8914
					2516.74	-22.0751	2308.2	-38.568	1357.59	-68.056	2319.78	-31.7968	3998.28	-45.9461	95.7769	-36.7646	3714.65	-43.5549			2349.33	-66.2131	2085.61	-51.5273			2204.48	-42.0679							3450.77	-54.067
					2518.56	-25.2569	2321.49	-38.3453	1344.41	-68.1399	2324.65	-32.2177	4002.31	-47.2081	113.379	-36.0158	3747.83	-43.2434			2366.1	-66.1944	2088.31	-51.9431			2195.32	-41.9429							3456.93	-54.1013
					2503.29	-25.5478	2298.09	-38.3604	1355.35	-68.826	2316.42	-32.923	3995.62	-49.0676	123.898	-35.3698	3743.86	-43.3508			2368.67	-65.9997	2088.97	-52.5208			2229.81	-42.161							3458.24	-54.1164
					2507.47	-25.5806	2298.47	-38.2856	1351.45	-69.946	2316.54	-32.558	4012.8	-48.4182	115.861	-35.114	3760.82	-43.1111			2369.85	-65.4942	2086.24	-52.8856			2219.56	-41.9314							3447.36	-54.4751
					2467.47	-37.1792	2306.9	-38.4734	1353.09	-70.6943	2325.69	-32.581	4029.41	-54.6048	116.58	-35.0375	3777.37	-43.0422			2382.85	-65.4689	2091.88	-51.9175			2227.77	-41.7291							3450.35	-54.505
							2336.19	-38.9488	1362.7	-70.5756	2315.62	-32.358	4042.88	-60.2562	133.176	-34.6683	3776.76	-42.4525			2370.66	-65.3043	2104.65	-51.5672			2241.03	-41.6916							3449.26	-54.7345
							2357.84	-38.9705	1342.05	-70.2056	2323.95	-31.8243			125.789	-34.8113	3787.37	-42.4236			2376.54	-65.4623	2076.78	-51.3281			2256.97	-41.3634							3462.42	-54.8245
							2352.57	-39.0665	1347.62	-70.7083	2319.19	-32.0104			111.429	-34.7607	3793.39	-42.4657			2379.37	-65.8588	2079.46	-50.9533			2258.4	-40.7416							3479.79	-55.0317
							2333.44	-39.1451	1356.8	-70.5063	2311.25	-31.6984			116.221	-34.6817	3797.6	-43.0347			2379.02	-65.5502	2082.93	-50.3415			2281.14	-40.3413							3476.21	-54.8439
							2387.51	-38.3955	1348.34	-70.3104	2329.96	-31.8173			102.19	-34.5145	3815.92	-42.9596			2389.37	-65.2736	2089.02	-50.3443			2286.92	-39.8449							3495.78	-55.0069
							2386.05	-39.3242	1341.97	-71.3699	2308.11	-31.3735			118.906	-34.5727	3821.81	-43.1248			2402.07	-64.8187	2084.7	-50.2549			2282.74	-39.5959							3487.9	-55.1057
							2371.87	-39.6247	1345.38	-71.9254	2312.21	-31.2776			115.739	-35.3075	3849.42	-43.0048			2416.97	-64.975	2081.34	-50.5857			2302.2	-39.6513							3506.49	-55.0129
							2368.21	-38.5787	1347.41	-71.2713	2303.72	-30.551			129.024	-35.6776	3874.29	-42.728			2407.85	-65.1172	2079.67	-50.1995			2304.16	-39.0353							3517.23	-54.7393
							2378.4	-37.9233	1341.89	-71.882	2297.45	-30.2128			119.294	-36.3628	3857.94	-42.5131			2405.13	-65.215	2090.96	-49.8065			2307.77	-38.2278							3540.93	-54.6622
							2381.79	-37.3936	1338.97	-71.4419	2316.54	-30.2937			115.232	-36.9615	3865.04	-42.0474			2409.27	-65.4126	2072.88	-48.9433			2307.93	-37.5352							3537.02	-54.7748
							2404.79	-38.5303	1342.04	-71.398	2318.84	-30.3711			122.886	-37.7628	3869.89	-42.3639			2407.07	-65.1511	2077.77	-48.1876			2319.81	-36.7051							3545.62	-55.3875
							2404.7	-38.9951	1344.72	-71.5462	2285.93	-30.0755			135.612	-37.9499	3884.19	-42.8142			2433.04	-64.496	2067.85	-47.8055			2315.54	-35.9612							3562.42	-55.622
							2407.45	-40.534	1334.96	-72.1634	2328.98	-29.5033			137.92	-38.7321	3896.01	-43.7164			2440.91	-63.5693	2063.73	-47.2596			2324.54	-35.7156							3571.89	-55.6266
							2404.75	-40.6065	1330.34	-72.4556	2309.96	-29.919			130.703	-39.2423	3915.76	-43.4942			2447.7	-63.2965	2076.33	-47.4517			2315.64	-35.5905							3573.59	-55.6883
							2401.11	-39.6113	1336.77	-72.3259	2310.49	-29.4878			116.844	-39.4521	3912.58	-43.7628			2474.56	-63.1171	2090.88	-47.311			2320.79	-35.1202							3598.67	-55.237
							2417.49	-39.4723	1369.73	-72.331	2306.59	-29.6273			116.335	-39.9587	3900.01	-44.2628			2486.56	-62.6539	2086.62	-47.2534			2329.03	-34.9862							3593.01	-55.3805
							2464.44	-39.0247	1351.85	-72.1296	2296.55	-29.1537			129.186	-40.4681	3906.46	-44.2627			2499.67	-62.6705	2088.75	-47.4646			2319.32	-34.6494							3602.44	-55.75
							2494.69	-38.3695	1353.36	-71.4772	2300.47	-29.2347			111.16	-40.9656	3883.08	-44.7652			2491.17	-62.5957	2101.28	-47.6505			2320.81	-34.3146							3606.94	-56.0449
							2514.86	-38.3182	1357.59	-69.8539	2290.21	-29.3904			111.775	-41.3094	3887.55	-45.3394			2489.59	-63.4038	2121.33	-48.7334			2333.05	-34.2241							3615.97	-55.984
							2531.37	-37.7156	1355.02	-69.3591	2300.29	-29.395			118.52	-41.6147	3892.96	-46.1349			2480.62	-63.8334	2140.32	-49.3683			2352.07	-33.7324							3629.47	-55.9669
							2521.69	-36.8803	1359.86	-69.8354	2284.45	-29.2676			113.166	-41.8373	3886.72	-46.3594			2476.25	-63.9007	2163.08	-49.8487			2339.38	-33.5301							3631.64	-57.0798
							2486.68	-37.3014	1362.73	-69.9407	2318.6	-29.4189			114.029	-41.5862	3881.38	-46.4058			2483.49	-63.6702	2187.16	-50.3913			2354.78	-33.8217							3644.56	-56.7049
							2521.22	-37.755	1367.45	-70.6185	2277.38	-29.9601			114.373	-41.0427	3882.65	-46.2266			2477.9	-63.5908	2182.39	-51.0411			2365.37	-33.6277							3645.56	-57.843
							2513.31	-38.5303	1370.25	-71.0701	2291.17	-30.35			104.477	-41.1667	3894.08	-46.1857			2486.01	-63.5413	2196.65	-51.475			2357.93	-33.759
							2525.34	-38.2117	1361.87	-71.1266	2284.34	-30.5969			115.747	-41.1572	3885.74	-45.5958			2501.48	-63.9497	2196.33	-51.3693			2351.58	-33.557
							2535.71	-37.3726	1357.53	-71.9059	2298.99	-31.3502			119.303	-40.8651	3882.3	-45.9344			2497.69	-63.8686	2182.67	-51.1356			2371.33	-32.9197
							2531	-38.0826	1362.25	-72.7811	2285.9	-31.519			111.332	-40.5155	3872.97	-45.6352			2503.22	-63.4823	2190.77	-51.2478			2389.44	-33.4025
							2528.02	-37.7364	1360.61	-72.1778	2296.42	-31.617			122.608	-40.3632	3890.07	-45.1892			2507.11	-63.2999	2189.51	-51.6989			2391.97	-34.2752
							2545.26	-37.8499	1357.39	-72.4872	2325.82	-31.9343			93.9207	-40.1158	3904.2	-45.8343			2512.29	-62.3747	2194.55	-52.6416			2412.8	-34.4744
							2537.68	-37.7976	1348.78	-72.7458	2329.95	-31.8504			110.021	-39.5389	3893.17	-45.7387			2516.38	-62.2975	2184.99	-53.2837			2436.48	-34.9477
							2539.11	-39.1698	1351.67	-72.6328	2295.63	-31.6242			103.505	-39.8667	3893.31	-44.6809			2525.06	-62.0908	2174.41	-53.4773			2419.96	-35.4326
							2551.3	-38.6881	1352.85	-72.6384	2294.24	-31.5313			112.086	-39.5119	3902.61	-44.4497			2527.54	-62.6092	2189.19	-54.3452			2422.11	-35.4937
							2536.01	-38.6704	1345.73	-72.2347	2271.84	-30.591			106.379	-39.0474	3893.17	-44.9528			2533.79	-63.0045	2207.35	-54.5865			2443.25	-34.9977
							2552.38	-38.5773	1357.86	-71.7364	2297.54	-30.3571			83.5704	-39.0082	3919.9	-45.2092			2529.68	-62.6926	2230.42	-54.9534			2445.48	-34.6883
							2558.32	-38.6396	1348.35	-71.4353	2303.53	-29.9015			78.8528	-38.2934	3911.18	-45.3639			2551.95	-62.4758	2235.99	-55.1006			2447.83	-34.312
							2558.45	-38.0304	1351.5	-70.9079	2291.18	-29.6795			82.4958	-37.8384	3932	-45.3772			2542.81	-62.2165	2266.56	-55.3759			2451.7	-34.5639
							2548.83	-38.2096	1366.81	-70.2831	2282.3	-29.8045			69.9528	-36.8909	3948.74	-45.341			2553.39	-62.1413	2282.45	-55.6492			2456.92	-34.8261
							2520.48	-37.9372	1347.97	-70.8093	2296.97	-29.8497			84.537	-36.6544	3955.13	-45.5414			2574.86	-61.5027	2307.02	-55.4645			2458.85	-34.8176
							2546.58	-37.5259	1355.64	-69.9652	2287.75	-30.1171			82.1337	-36.0988	3950	-45.9075			2586.28	-61.6479	2311.27	-55.6311			2471.09	-35.0454
							2534.64	-38.2459	1353.85	-69.9972	2326.55	-30.5209			68.6438	-35.8134	3976.84	-45.963			2634.44	-61.3542	2320.12	-55.7134			2469.35	-34.6335
							2541.66	-38.3267	1352.39	-69.4708	2275.58	-31.0186			53.3799	-35.4015	3999.85	-47.7202			2640.35	-61.4317	2370.91	-56.079			2477.54	-34.4367
							2564.53	-37.9862	1350.08	-68.3389	2293.05	-30.2275			53.5928	-35.8449	3990.94	-45.2402			2642.01	-61.6683	2402.91	-56.186			2474.96	-34.7489
							2575.19	-36.8356	1366.3	-67.9754	2312.03	-29.7589			33.8689	-36.0825	4028.03	-47.9452			2644.32	-61.2519	2404.71	-56.3386			2481.63	-35.0678
							2582.32	-35.9458	1357.68	-66.7626	2301.94	-29.3479			27.6042	-35.5075	4044.11	-48.5104			2641.76	-60.8622	2412.39	-56.3766			2476.12	-35.1778
							2588.75	-35.4064	1373.14	-65.3795	2324.31	-28.5311			121.514	-35.5051					2642.18	-60.7974	2415.17	-56.2943			2483.22	-35.1893
							2607.2	-35.889	1354.78	-65.5099	2298.01	-28.1758			112.762	-35.2657					2634.89	-60.945	2424.98	-56.5555			2474.3	-34.6317
							2613.65	-35.5974	1379.65	-65.7194	2313.15	-27.5305			110.722	-34.7007					2644.41	-61.6147	2432.39	-56.9786			2488.17	-33.9074
							2630.33	-35.0597	1364	-65.7267	2298.05	-26.5817			112.709	-34.5504					2645.36	-62.5194	2437.38	-56.736			2494.2	-33.7741
							2618.43	-35.5104	1357.52	-65.7692	2307.44	-27.0839			127.146	-34.3504					2650.93	-62.6569	2453.37	-56.0918			2494.99	-33.4781
							2607.82	-34.7775	1362.57	-64.9947	2323.4	-27.3537			126.757	-34.0593					2638.72	-62.8402	2454.28	-55.7697			2496.36	-33.4861
							2648.18	-34.8596	1370.6	-64.391	2290.87	-27.7926			136.754	-33.7509					2645.7	-62.7765	2451.84	-55.6838			2499.38	-33.2332
							2659.24	-35.4549	1356.9	-64.7362	2284.24	-28.646			128.074	-34.2399					2657.49	-62.2206	2459.77	-55.7888			2512.68	-33.8471
							2677.63	-36.1807	1366.12	-64.6007	2298.14	-28.7395			198.701	-34.7576					2654.68	-62.8314	2482.59	-55.979			2526.94	-34.5237
							2666.7	-36.0169	1358.28	-64.5609	2277.99	-28.9088			173.896	-35.593					2663.21	-63.1675	2496.81	-56.1553			2522.43	-35.2466
							2684.88	-36.7464	1357.82	-65.2406	2310.7	-28.5331			161.707	-35.8701					2670.13	-63.1301	2480.15	-55.8571			2513.76	-35.11
							2708.51	-37.1847	1360.58	-65.5455	2300.61	-27.7759			139.815	-36.3481					2681.74	-63.114	2516.42	-55.4388			2523.75	-35.1417
							2692.23	-36.8334	1345.55	-65.2965	2329.75	-27.4389			156.785	-36.6428					2677.14	-63.3832	2524.04	-55.2116			2537.4	-35.7938
							2699.27	-38.0209	1379.9	-66.3182	2274.28	-27.0088			169.426	-37.6522					2669.38	-62.5099	2511.44	-54.7104			2532.06	-36.2223
							2696.59	-37.7662	1382.62	-66.3019	2302.25	-26.8936			166.427	-38.1753					2662.46	-62.1672	2511.14	-54.2148			2524.52	-36.8954
							2737.99	-37.5773	1401.31	-66.662	2312.91	-25.9574			163.8	-38.5384					2681.91	-61.9507	2553.69	-53.8306			2536.13	-37.3813
							2743.21	-38.2063	1399.93	-67.8065	2296.95	-25.8614			157.565	-38.121					2688.26	-61.982	2559.92	-53.542			2535.43	-37.4578
							2735.28	-38.8275	1389.52	-67.5844	2309.99	-26.1841			157.75	-37.7339					2688.04	-62.3452	2568.54	-53.2264			2548.03	-37.7581
							2752.79	-39.5629	1386.21	-67.9564	2316.15	-26.0211			145.091	-38.5708					2690.1	-63.14	2572.99	-53.7534			2537.64	-38.325
							2742.62	-39.6535	1401.67	-67.9784	2290.35	-26.7153			154.074	-38.7486					2685.53	-63.7071	2581.15	-54.1964			2552.02	-39.4388
							2765.59	-38.9463	1396.6	-66.6979	2294.95	-27.7886			198.032	-39.7925					2701.69	-63.9676	2585.79	-53.9795			2552.29	-40.1436
							2766.12	-39.8067	1410.29	-66.7437	2311.7	-28.1621			182.095	-41.0986					2694.25	-63.4786	2603.19	-53.18			2558.29	-40.6603
							2801.08	-39.4013	1400.15	-66.6301	2296.89	-28.7257			168.104	-41.6538					2707.47	-63.6767	2604.93	-53.0329			2560.59	-40.9315
							2819.27	-38.8995	1405.38	-66.5144	2314.4	-28.2131			173.056	-42.2853					2700.94	-64.1389	2618.45	-53.3193			2555.7	-41.4893
							2808.19	-38.4463	1402.45	-67.2501	2309.63	-27.9853			157.654	-42.9715					2705.04	-64.8058	2630.02	-53.2633			2562.06	-41.4436
							2794.73	-38.4406	1403.76	-67.3673	2275.26	-27.6913			133.424	-43.6842					2722.58	-65.3835	2632.56	-52.6825			2567.87	-41.5156
							2833.48	-38.6173	1393.5	-67.3475	2312.64	-27.3338			127.337	-42.9897					2762.21	-65.9264	2626.1	-52.1224			2566.3	-41.0342
							2828.12	-37.9928	1409.46	-68.0424	2328.2	-28.2331			125.041	-42.8556					2755.61	-65.0292	2619	-51.5102			2540.53	-40.3612
							2811.87	-38.4302	1399.42	-68.1122	2290.95	-28.5636			134.393	-42.2788					2760.3	-64.6297	2637.57	-50.8371			2552.57	-39.8144
							2806.82	-38.2059	1414.08	-67.9693	2293.98	-29.6086			144.066	-42.8072					2755.83	-65.1899	2635.17	-50.6466			2571.56	-39.2514
							2828.05	-38.1779	1460.9	-67.8696	2298.57	-30.7887			141.815	-42.7367					2752.5	-65.1156	2633.82	-50.9834			2587.12	-38.8498
							2825.92	-38.2392	1451.76	-67.8279	2291.3	-30.6923			173.228	-42.4001					2718.96	-65.1337	2649.85	-51.5744			2571.06	-38.108
							2830.21	-37.3456	1481.76	-68.2561	2284.79	-30.581			151.673	-42.3142					2788.64	-65.2679	2666.56	-52.2216			2584.55	-37.7083
							2867.47	-37.5067	1476.46	-67.7738	2326.23	-30.6881			162.879	-41.8578					2798.72	-65.6682	2684.44	-52.5547			2583.84	-37.9545
							2869.49	-36.5481	1469.74	-68.0673	2335.23	-30.5573			160.458	-41.7119					2802.97	-65.622	2687.99	-52.2773			2596.72	-37.8368
							2887.71	-35.7074	1477.26	-67.5768	2306.68	-31.2581			140.891	-41.9061					2814.19	-65.5244	2720.78	-52.3041			2590.16	-37.8193
							2859.24	-36.4548	1479.54	-67.6319	2322.52	-31.504			156.561	-42.9769					2818.1	-65.496	2736.11	-52.1294			2594.77	-36.8826
							2864.91	-36.8662	1491.17	-67.6785	2331.47	-31.5104			155.193	-42.6826					2808.55	-64.5571	2745.58	-51.5072			2595.57	-36.5168
							2886.08	-37.0101	1484.41	-67.8187	2331.02	-30.56			156.423	-42.7529					2819.88	-63.6702	2746.27	-51.0495			2590.51	-35.6998
							2873.75	-37.0547	1469.32	-68.4926	2309.61	-30.0958			154.618	-42.2713					2831.98	-63.3073	2758.1	-51.0167			2597.49	-35.5321
							2890.09	-37.1791	1503.74	-68.0272	2319.3	-30.0558			168.017	-41.7398					2828.73	-62.7722	2774.44	-51.0551			2601.07	-35.7225
							2869.46	-37.5393	1533.03	-67.6144	2322.11	-29.6962			153.777	-40.8355					2836.18	-62.0761	2805.06	-51.4347			2608.43	-36.1797
							2884.95	-36.6298	1538.6	-68.3198	2323.04	-30.1138			154.772	-40.5623					2834.69	-61.0861	2792.92	-51.5197			2618.79	-36.5464
							2876.41	-36.2656	1551	-67.7325	2295.24	-30.0396			135.202	-39.6966					2837.07	-60.9011	2828.9	-51.5273			2611.86	-36.9982
							2907.84	-36.313	1564.76	-67.6338	2287.99	-29.6423			128.66	-38.9132					2846.8	-61.0962	2827.8	-51.4105			2620.4	-37.0143
							2900.69	-35.3381	1565.9	-67.0039	2315.38	-29.4251			156.567	-39.3067					2846.93	-61.1802	2845.34	-51.2821			2622.93	-37.4501
							2876.07	-35.5492	1597.04	-66.6814	2291.88	-28.6633			190.969	-39.5639					2853.81	-61.9308	2855.54	-51.0727			2624.55	-38.2717
							2885	-35.3	1616.67	-66.9869	2290.28	-28.2094			195.27	-39.8048					2865.95	-62.5697	2863.61	-51.201			2627.09	-38.6085
							2880.87	-35.7319	1612.81	-66.2218	2279.14	-27.295			178.566	-39.1617					2884.74	-62.078	2876.97	-50.9841			2633.65	-39.4903
							2878.37	-36.1959	1649.62	-66.2361	2280.44	-26.5523			149.17	-39.5973					2875.92	-61.9838	2894.93	-50.2289			2633.21	-40.7216
							2897.09	-36.2854	1651.1	-66.0419	2313.05	-26.8975			157.784	-39.6449					2889.57	-61.7084	2910.95	-49.5889			2649.32	-42.1519
							2900.05	-36.434	1646.69	-65.5646	2297.34	-26.8069			167.777	-39.1696					2917.67	-62.2765	2940.68	-48.9767			2644.93	-43.5755
							2936.96	-35.7686	1655.82	-65.8413	2303.19	-27.0585			160.707	-39.026					2944.52	-62.1635	2977.85	-48.7489			2651.39	-44.359
							2911.05	-36.4183	1670.92	-66.1361	2294.37	-27.3798			189.844	-39.1228					2958.24	-62.6381	2997.94	-48.6201			2667.02	-44.7427
							2934.19	-36.5486	1683.82	-66.2777	2295.2	-27.6861			176.722	-39.9021					2946.08	-63.5019	2997.34	-48.5758			2650.49	-45.5737
							2916.39	-36.7379	1678.84	-66.3495	2281.65	-27.6394			191.601	-39.0887					2958.02	-64.1571	3009.3	-48.9252			2642.81	-46.7505
							2940.54	-36.8367	1721.09	-66.0912	2296.31	-27.4266			195.177	-39.2643					2952.05	-64.6539	3025.42	-49.4746			2646.87	-46.8876
							2946.01	-38.2006	1722.36	-66.4631	2309.76	-28.1329			204.228	-39.3006					2947.93	-65.1812	3040.25	-49.6694			2652.26	-46.9519
							2968.31	-38.7872	1722.7	-65.8311	2324.65	-28.4927			194.239	-39.0309					2962.8	-65.2903	3038.67	-49.8444			2660.45	-47.1675
							2974.97	-38.8522	1718.17	-67.0328	2317.98	-29.1053			198.476	-39.2125					2961.82	-66.27	3060.88	-50.0101			2661.31	-46.8329
							2989.41	-38.1417	1693.85	-67.987	2331.04	-29.8019			212.509	-39.9341					2989.22	-66.8348	3067.51	-49.6929			2652.66	-46.6605
							2972.18	-39.6633	1707.4	-67.4007	2297.81	-29.3962			195.094	-40.2631					2989.24	-67.6059	3075.3	-49.9899			2658.48	-46.2818
							2988.75	-41.2325	1704.18	-67.8517	2315.01	-29.9004			201.497	-40.3446					2990.9	-67.798	3082.79	-50.1713			2650.65	-45.9012
							2994.67	-41.1273	1765.81	-68.2942	2315.78	-30.6139			221.486	-40.0509					2997.37	-67.5035	3075.66	-50.3175			2643.24	-46.5697
							3000.75	-41.7218	1769.35	-69.1369	2313.56	-31.253			223.251	-39.7836					2994.23	-67.2089	3099.5	-50.381			2668.25	-47.2904
							2991.89	-40.8398	1778.2	-69.4232	2319.03	-31.664			253.805	-40.0175					2995.41	-67.1591	3120.03	-51.1314			2664.36	-47.6792
							2998.71	-41.8026	1776.04	-68.7399	2318.5	-32.4582			250.862	-39.9392					2995.64	-67.2574	3119.56	-51.2698			2656.13	-48.1783
							3005.41	-41.2455	1800.07	-69.0014	2334.64	-32.8247			241.666	-39.6571					3000.27	-67.7915	3129.19	-51.2727			2659.54	-48.1116
							3006.38	-41.4681	1785.9	-69.0473	2326.25	-32.4611			232.276	-39.3603					3009.81	-68.5578	3142.94	-51.855			2647.95	-47.4787
							3028.76	-42.4239	1805.73	-68.91	2308.92	-31.3789			229.353	-39.4423					3016.33	-68.7803	3179.06	-51.8523			2647.91	-46.7158
							3023.46	-42.7858	1814.36	-68.5407	2291.42	-31.1595			230.113	-39.6101					3012.95	-68.7441	3202.85	-51.6583			2658.33	-45.8639
							3015.13	-43.0287	1822.6	-68.7218	2296.16	-31.0119			240.665	-39.934					3026.47	-69.3662	3209.15	-51.5578			2663.48	-45.2001
							3035.43	-42.9597	1829.65	-68.6251	2273.58	-31.2617			229.324	-40.0385					3051.2	-69.4113	3208.18	-51.902			2676.3	-45.3793
							3028.04	-44.4208	1858.94	-68.7231	2288.34	-30.9882			225.532	-39.0519					3045.94	-68.6438	3225.89	-52.1269			2662.62	-44.6536
							3070.38	-43.5668	1867.65	-68.5813	2285.53	-30.9534			222.556	-39.3697					3075.16	-68.7696	3216.62	-51.7594			2658.2	-43.9188
							3054.16	-43.8639	1877.55	-68.7975	2281.23	-31.1628			216.056	-39.5191					3088.86	-68.7879	3213.82	-51.5416			2664.43	-43.5862
							3059.8	-43.5772	1878.76	-68.6014	2303.7	-30.9121			226.586	-38.963					3098.41	-68.8254	3198.06	-51.6189			2661.66	-44.0336
							3069.02	-43.3477	1868.42	-69.2179	2298.26	-30.5542			223.85	-38.8301					3104.8	-68.6004	3206.52	-51.1345			2667.78	-43.814
							3064.96	-42.6507	1874.55	-68.686	2325.91	-30.2332			227.53	-38.1349					3116.21	-69.5064	3204.98	-51.192			2664.6	-43.6337
							3076.97	-43.8102	1872.56	-68.2062	2276.15	-29.534			240.71	-37.3949					3132.18	-69.9273	3222.93	-51.4043			2674.17	-43.2689
							3081.25	-44.2713	1886.7	-68.1186	2299.76	-29.6693			230.44	-37.054					3126.2	-70.1044	3222.66	-51.2495			2675.95	-42.9952
							3082.89	-43.4598	1874.43	-68.5735	2285.64	-29.9622			256.528	-37.5342					3139.92	-70.4733	3240.26	-51.53			2683.42	-43.0221
							3089.74	-44.2319	1886.53	-68.7951	2298.43	-30.4565			263.25	-37.7459							3233.66	-51.7108			2681.54	-42.4932
							3087.17	-44.812	1882.8	-68.4969	2286.35	-29.7959			265.189	-37.8492							3221.14	-52.0051			2678.69	-41.5458
							3073.96	-46.0975	1915.54	-67.6471	2299.67	-28.974			257.32	-37.4862							3227.24	-51.5416			2697.24	-40.7541
							3087.61	-46.4704	1926.95	-67.3784	2297.28	-27.8226			229.281	-38.0171							3244.08	-51.2193			2688.98	-40.4731
							3093.28	-45.494	1918	-67.7299	2296.1	-28.0462			219.51	-38.6474							3246.13	-51.028			2688.16	-40.8592
							3089.47	-46.6554	1926.85	-67.8774	2282.56	-27.9932			227.063	-38.5612							3239.06	-50.6315			2696.18	-41.293
							3111.49	-46.145	1931.69	-68.0593	2291.77	-28.9421			223.772	-38.3352							3241.3	-50.7549			2693.63	-41.3632
							3079.33	-46.7467	1913.22	-67.8723	2292.45	-29.164			222.107	-38.1489							3236.56	-50.7362			2695.77	-40.9727
							3122.82	-47.7991	1941.02	-66.8938	2300.23	-29.0244			235.812	-37.669							3227.02	-50.8586			2707.19	-40.5698
							3107.62	-51.6858	1932.31	-65.8765	2286.82	-28.5422			225.338	-37.0691							3226.46	-50.9549			2707.72	-40.1251
							3107.99	-50.3294	1934.28	-64.5786	2280.4	-28.4868			230.172	-36.9073							3236.96	-50.8194			2724.63	-40.07
							3155.4	-47.1049	1936.38	-63.9586	2303.41	-28.8532			254.168	-36.4359							3247.84	-50.868			2711.86	-39.9375
									1940.58	-63.6955	2286.95	-28.5575			242.573	-36.4656							3232.99	-50.9677			2713.47	-39.7327
									1942.39	-63.2693	2305.38	-28.3868			251.512	-37.5243							3250.35	-50.7635			2724.38	-39.0655
									1942.67	-63.2941	2314.73	-28.374			268.489	-38.2195							3256.6	-50.8141			2727.34	-38.8439
									1959.89	-62.8657	2305.79	-27.5318			259.347	-38.629							3250.37	-50.1309			2727.25	-38.7891
									1970.84	-62.9164	2332.95	-27.1823			271.077	-38.7672							3250.36	-49.5075			2720.01	-38.8183
									1971	-62.4388	2323.14	-26.554			272.604	-38.2009							3243.28	-48.7478			2746.92	-39.0241
									1984.41	-62.1282	2333.32	-25.8735			291.249	-36.7459							3254.77	-47.933			2736.69	-38.4355
									1975.18	-60.9431	2316.53	-24.7203			288.776	-36.1433							3278.83	-47.5996			2719.01	-38.4346
									1996.16	-60.7878	2341.58	-24.4324			282.083	-35.8785							3319.97	-47.3097			2726.3	-38.0239
									2000.48	-61.1642	2307.58	-24.1131			293.402	-35.4941							3338.03	-47.0795			2742.49	-37.5453
									2027.7	-61.6079	2311.65	-23.955			284.187	-34.3308							3345.06	-47.2439			2732.63	-37.0294
									2029	-61.4734	2297.52	-23.7686			294.889	-33.1833							3340.24	-47.5749			2738.98	-36.5445
									2036.03	-60.5406	2351.66	-23.8096			325.899	-32.4806							3342.18	-47.9083			2737.2	-36.2292
									2049.5	-60.1928	2311.02	-22.6124			373.881	-32.0468							3359.38	-48.0759			2739.59	-36.1358
									2053.33	-60.032	2285.99	-22.4803			391.18	-31.9894							3393.79	-47.8795			2737.49	-36.5981
									2051.1	-60.5093	2308.95	-21.5108			413.044	-32.4228							3401.94	-47.0871			2742.48	-36.639
									2067.72	-61.0492	2293.81	-21.4318			426.526	-32.174							3424.17	-46.2815			2746.37	-36.4888
									2056.53	-61.2319	2320.18	-20.5758			456.114	-32.2927							3430.75	-45.819			2747.22	-36.7459
									2042.09	-61.4541	2295.4	-19.318			474.645	-32.3372							3439.85	-45.5537			2749.05	-36.8494
									2036.99	-60.619	2310.33	-18.9773			501.321	-31.7226							3445.47	-44.9962			2753.4	-37.5225
									2007.41	-60.4172	2329.09	-18.2323			522.727	-30.2641							3481.83	-44.9707			2739.44	-38.0335
									2043.86	-59.7706	2304.54	-17.5621			529.739	-28.9074							3464.92	-44.7101			2749.75	-38.3842
									2058.01	-59.9043	2309.42	-17.844			549.86	-27.7793							3480.09	-44.6198			2750.19	-38.3294
									2073.33	-59.7409	2314.53	-18.0135			577.42	-26.9792							3490.12	-44.875			2739.53	-38.0681
									2069.97	-60.1755	2318	-18.1204			578.681	-26.7041							3510.66	-45.4061			2745.63	-37.3957
									2086.84	-60.4971	2324.79	-17.8008			573.861	-27.049							3502.51	-45.854			2748.38	-37.5255
									2092.65	-61.1426	2312.31	-17.7954			557.117	-27.2832							3506.01	-46.1946			2745.54	-37.6545
									2092.25	-60.9789	2335.99	-18.2447			560.012	-26.4766							3505.55	-46.2022			2749.76	-38.0857
									2095.48	-60.3558	2321.62	-18.8027			578.344	-25.8193							3509.75	-46.1678			2758.2	-38.8874
									2091.66	-59.8867	2313.17	-19.3204			641.951	-25.2878							3508.45	-45.6003			2755.62	-39.109
									2101.63	-59.1429	2337.98	-18.8387			649.629	-24.8794							3509.94	-44.8554			2750.56	-39.1041
									2094.79	-59.3908	2350.27	-18.7716			667.616	-24.4462							3522.15	-44.6596			2760.42	-38.9247
									2094.27	-59.2198	2345.69	-19.3412			658.487	-24.0916							3520.03	-43.748			2752.06	-38.8161
									2105.8	-59.2792	2342.66	-19.5291			681.568	-23.6302							3519.46	-43.1726			2755.3	-38.2447
									2101.5	-59.0881	2341.88	-19.7056			673.435	-23.2109							3535.5	-43.0312			2765.93	-38.5403
									2105.33	-58.4245	2338.44	-19.5193			675.55	-23.1606							3548.98	-43.7221			2768.24	-38.9268
									2085.9	-59.0553	2355.7	-19.2226			698.949	-22.4552							3581.02	-43.7167			2779.66	-38.5106
									2101.79	-58.9085	2366.75	-19.2143			690.203	-21.8035							3590.61	-43.0467			2774.33	-38.8385
									2123.09	-59.5967	2322.23	-19.1667			771.392	-21.1803							3604.3	-42.8235			2785.54	-38.9326
									2129.86	-59.4016	2358.03	-19.3492			822.369	-21.271							3615.24	-42.1246			2782.74	-39.1458
									2116.72	-59.3892	2330.44	-19.2305			841.135	-21.1332							3622.6	-42.1297			2802.4	-39.3236
									2131.87	-58.4817	2354.75	-18.8468			847.041	-21.4675							3636.64	-41.823			2798.63	-39.5174
									2145.33	-58.3478	2343.25	-18.1459			887.589	-22.3254							3659.11	-40.9186			2789.91	-39.8551
									2134.86	-56.8125	2338.94	-17.7905			885.641	-22.3788							3679.16	-39.9144			2803.92	-40.1654
									2141.71	-55.6094	2320	-16.9275			906.029	-23.1049							3679.02	-39.7665			2810.88	-40.4788
									2153.21	-56.1977	2353.49	-16.2386			933.286	-23.3856							3713.69	-39.8008			2812.31	-40.2925
									2151.1	-56.7361	2327.66	-15.3028			942.058	-24.2523							3725.27	-40.191			2819.42	-40.4779
									2153.14	-57.745	2347.46	-15.4862			948.003	-25.4829							3747.56	-40.4265			2805.01	-40.7155
									2140.73	-58.6319	2347.59	-14.9583			950.798	-26.9781							3754.59	-41.2185			2814.57	-40.8455
									2147.9	-56.8072	2354.06	-14.7267			946.418	-28.4813							3749.81	-42.1659			2825.91	-41.092
									2197.15	-55.2421	2354.75	-14.7887			990.675	-30.073							3754.01	-42.6009			2821.94	-41.0211
									2219.58	-61.8316	2343.11	-14.4958			1002.73	-31.3288							3773.66	-43.1216			2811.9	-39.4646
											2345.94	-14.1376			1029.95	-32.5052							3773.19	-43.8568			2819.17	-37.3073
											2360.65	-14.397			1033.46	-33.2922							3766.84	-44.7956			2822.02	-35.3998
											2339.88	-13.9196			1040.25	-34.9255							3786.07	-43.9085			2833.47	-34.5265
											2351.31	-14.2533			1039.97	-35.6455							3808.11	-43.7963
											2331.76	-14.7105			1026.15	-36.2746							3836.02	-44.3826
											2355.68	-15.1143			1074.95	-37.1002							3851.39	-44.3352
											2361.02	-14.961			1076.64	-38.0465							3863.76	-44.7221
											2358.41	-15.1146			1072.12	-39.0432							3897.5	-44.8677
											2368.66	-15.991			1094.5	-39.6883							3926.26	-45.4583
											2357.61	-16.3448			1095.82	-40.6269							3932.68	-47.2064
											2352.39	-16.1602			1106.41	-41.7698							3923.36	-46.988
											2347.12	-17.1002			1106.76	-42.0438							3931.95	-46.336
											2353.39	-17.6636			1092.76	-42.5815							3940.3	-45.3088
											2362.69	-17.9378			1110.26	-42.5309							3976.72	-43.9861
											2341.22	-17.8182			1113.34	-42.2724							3983.54	-42.425
											2343.38	-18.2076			1122.5	-42.1059							3980.21	-43.9182
											2362.84	-18.1873			1132.95	-41.7114							3984.37	-45.3665
											2362.91	-18.505			1149.56	-41.0529							3989.5	-43.9574
											2374.83	-18.8814			1164.61	-40.6971
											2366.94	-18.927			1181.11	-40.5037
											2380.49	-18.8129			1210.12	-39.8428
											2366.67	-18.8825			1187.08	-39.0523
											2365.24	-18.7142			1233.19	-39.3269
											2365.08	-17.7666			1250.34	-39.198
											2357.77	-17.2655			1267.19	-39.137
											2343.65	-17.4794			1295.8	-38.5456
											2351.68	-16.6826			1340.53	-38.593
											2331.38	-15.3906			1398.51	-38.3896
											2312.9	-14.7619			1429.02	-37.6861
											2330.8	-14.7027			1430.24	-37.7806
											2307	-14.775			1425.48	-37.2558
											2335.42	-14.6864			1423.01	-36.7864
											2322.1	-14.7493			1427.22	-36.8717
											2345.29	-15.2102			1435.38	-36.5653
											2322.39	-15.4726			1469.84	-37.1001
											2320.4	-15.9341			1462.55	-36.7975
											2340.04	-15.4955			1510.58	-36.6147
											2318.44	-15.1455			1516.1	-36.3764
											2343.44	-15.4966			1558.57	-35.9433
											2330.97	-15.5486			1576.73	-36.0748
											2347.07	-15.8238			1574.34	-35.8632
											2334.65	-15.9166			1591.42	-36.5343
											2326.1	-16.0544			1582.23	-36.8823
											2309.25	-16.3455			1581.79	-37.296
											2300.96	-16.7825			1591.75	-37.6936
											2312.35	-17.4044			1584.49	-37.4109
											2318.16	-17.5513			1577.4	-37.2573
											2309.79	-18.269			1588.07	-36.8479
											2320.28	-19.1391			1599.57	-35.9646
											2336.04	-19.316			1590.51	-36.5441
											2332.14	-19.668			1620.08	-36.2143
											2323.3	-19.8799			1620.89	-36.4584
											2342.41	-19.3161			1624.3	-37.1221
											2331.2	-18.4594			1654.59	-36.7418
											2337.23	-18.2731			1666.97	-37.2678
											2317.57	-18.5999			1682.17	-37.5064
											2321.64	-18.9899			1705.47	-37.5204
											2345.62	-18.7131			1724.18	-37.9016
											2308.4	-18.7547			1753.77	-38.2686
											2322.98	-19.3378			1804.88	-38.4821
											2316.23	-19.1697			1835.85	-38.2139
											2335.97	-19.9498			1844.6	-38.6235
											2312.63	-19.8698			1854.76	-39.2348
											2325.18	-19.7068			1877.64	-39.3188
											2330.24	-20.5253			1886.19	-39.7706
											2344.33	-21.2168			1939.89	-40.6286
											2302.69	-21.4059			1946.45	-41.3136
											2305.76	-21.4606			1946.99	-42.0416
											2325.66	-20.9491			1965.47	-41.8109
											2329.94	-20.5723			1988.96	-42.177
											2340.26	-20.3891			1992.72	-42.65
											2342.26	-20.2807			2007.52	-42.5912
											2334.64	-20.4102			2038.19	-42.6825
											2346.03	-20.4413			2045.09	-42.8507
											2333.64	-20.4765			2066.85	-42.8229
											2340.98	-20.3603			2108.95	-42.2259
											2341.87	-20.347			2134.08	-41.4459
											2360.23	-20.424			2161.16	-40.8857
											2332.3	-20.4858			2182.93	-40.5501
											2333.82	-20.4269			2206.73	-40.4976
											2372.37	-20.4713			2225.92	-40.3529
											2344.16	-20.3145			2291.57	-40.0901
											2357.84	-20.221			2295.28	-40.6283
											2348.88	-18.9792			2322.25	-41.2579
											2355.36	-18.8345			2353.56	-40.7467
											2375.36	-18.6152			2449.53	-40.8925
											2365.85	-18.2968			2464.97	-40.3037
											2348.81	-18.7072			2480.42	-40.6778
											2366.05	-18.8498			2495.81	-41.2318
											2349.96	-18.9152			2499.17	-40.1287
											2353.55	-18.5394			2521.05	-39.3435
											2348.23	-18.9442			2534.16	-38.3584
											2349.49	-18.9487			2525.64	-37.7974
											2366.51	-18.5601			2532.91	-37.7308
											2330	-18.7933			2556.39	-38.2708
											2309.99	-18.5707			2604.02	-38.9043
											2342.56	-18.1253			2623.22	-39.2017
											2345.96	-17.7083			2647.19	-39.7112
											2346.06	-17.5933			2656.08	-39.4845
											2325.07	-17.6305			2682.66	-39.3075
											2361.26	-17.9969			2724.45	-38.3505
											2342.28	-19.3097			2730.93	-37.7333
											2331.03	-20.1172			2756.04	-36.9139
											2350.73	-19.3129			2797.17	-36.8531
											2338.92	-19.2536			2839.95	-36.5338
											2350.81	-19.253			2864.13	-37.0676
											2341.74	-18.8427			2908.15	-36.7402
											2337.68	-18.7705			2917.62	-36.879
											2346.63	-18.6341			2929.33	-37.385
											2338.57	-19.6615			2934.06	-38.1859
											2349.13	-19.5287			2969.7	-39.4962
											2365.91	-19.6405			2994.63	-40.7285
											2351.4	-19.8263			3017.01	-42.1081
											2350.26	-19.7719			3050.19	-42.8167
											2339.72	-20.0677			3067.25	-43.8385
											2323.9	-20.5274			3091.36	-44.2686
											2333.29	-20.5179			3119.37	-44.6229
											2340.51	-21.0879			3168.94	-45.1795
											2354.64	-20.8393			3201.87	-45.5005
											2344.14	-20.7574			3221.5	-46.6251
											2352.07	-19.4126			3255.52	-46.927
											2345.26	-19.251			3232.93	-47.7104
											2361.44	-19.9246			3244.58	-48.4627
											2345.04	-20.0455			3276.66	-48.2335
											2356.27	-19.4925			3278.53	-48.2204
											2350.99	-20.0163			3270.31	-48.4883
											2347.32	-20.1604			3279.35	-47.8788
											2353.03	-20.1013			3294.59	-48.3183
											2341.49	-19.1891			3297.06	-48.675
											2336.93	-18.6555			3318.19	-48.373
											2358.53	-17.7002			3312.32	-48.0753
											2340.87	-17.1161			3312.66	-47.432
											2356.74	-16.7187			3309.46	-47.5088
											2353.15	-16.5411			3306.94	-46.53
											2369.47	-15.9878			3311.85	-46.4161
											2346.55	-15.5743			3312.69	-46.239
											2351.37	-15.2578			3316.36	-45.8781
											2351.97	-14.3289			3314.45	-45.7798
											2354.73	-13.8598			3307.27	-45.2811
											2349.89	-13.8559			3315.83	-45.0875
											2338.57	-13.4278			3312.1	-44.3084
											2353.2	-13.1284			3328.18	-43.4375
											2349.69	-12.7184			3327.08	-44.0523
											2361.36	-12.7981			3349.98	-44.8185
											2348.01	-11.8982			3367.61	-45.6374
											2339.16	-11.262			3416.62	-46.3273
											2330.07	-11.4301			3417.3	-45.9155
											2352.86	-11.5359			3428.89	-45.3419
											2341.37	-12.0617			3437.28	-44.8401
											2340.45	-12.7299			3442.11	-43.85
											2349.19	-13.3037			3463.25	-43.3503
											2327.77	-13.5182			3492.48	-43.1864
											2334.08	-13.9009			3503.05	-42.9536
											2337.31	-14.7599			3563.13	-42.3038
											2357.78	-15.3183			3580.32	-42.1069
											2353.09	-15.6608			3573.91	-41.9094
											2351.59	-16.4667			3584.98	-41.713
											2345.11	-17.1417			3581.82	-41.7485
											2362.25	-17.012			3588.23	-41.4857
											2365.12	-17.1553			3598.79	-41.8387
											2342.56	-17.352			3600.57	-43.0135
											2334.31	-17.385			3630.8	-42.7804
											2341.35	-17.4039			3644.14	-42.0289
											2353.28	-18.315			3663.88	-41.3632
											2347.1	-18.7675			3657.12	-41.1223
											2340.46	-18.7807			3637.88	-41.527
											2338.97	-18.7525			3649.04	-41.0349
											2350.16	-18.6973			3650.56	-40.7263
											2371.07	-19.0185			3670.57	-40.6039
											2358.47	-18.5876			3702.43	-40.2181
											2361.16	-18.7761			3749.11	-40.2114
											2358.67	-17.5648			3746.06	-39.9299
											2344.95	-16.9694			3754.26	-39.6609
											2357.91	-16.2829			3789.74	-39.3363
											2357.19	-16.0164			3798.89	-38.9618
											2349.19	-16.0327			3836.72	-38.7121
											2371.09	-16.2361			3858.55	-38.5472
											2364.7	-16.1829			3868.24	-38.9029
											2357.17	-16.694			3856.06	-39.3538
											2366.36	-17.0015			3892.53	-38.4778
											2375.85	-17.2623			3883.97	-38.0371
											2380.66	-17.2462			3904.58	-38.0611
											2368.99	-16.7952			3904.01	-38.4901
											2362.92	-16.9205			3900.92	-39.1317
											2390.31	-17.4004			3891.04	-39.4004
											2381.37	-17.9031			3915.45	-40.2296
											2371.18	-17.8001			3918.07	-41.3725
											2362.64	-17.3033			3908.72	-41.8386
											2371.5	-17.9756			3918.11	-43.7968
											2370.25	-18.0449			3952.3	-45.5114
											2363.94	-18.3182			4028.19	-47.4132
											2385.09	-18.3361			4051.75	-47.1665
											2348.32	-18.0601			4041.12	-50.5422
											2340.97	-18.2267			4082.17	-50.2269
											2358	-18.1606			4078.53	-44.7295
											2368.19	-17.9677
											2367.67	-18.132
											2354.4	-18.0103
											2378.54	-17.8294
											2376	-17.7277
											2397.01	-18.4086
											2385.95	-18.4449
											2381.55	-18.702
											2390.88	-18.481
											2382.61	-18.3967
											2407.98	-18.8667
											2390.44	-19.0632
											2372.92	-18.3143
											2385.78	-17.6977
											2394.54	-17.9888
											2410.65	-18.0446
											2361.64	-18.6591
											2373.68	-18.8754
											2367.25	-18.9703
											2382.8	-19.0607
											2365.07	-19.503
											2351.32	-19.6885
											2347.71	-19.9326
											2372.92	-20.0781
											2333.18	-19.4683
											2342.23	-18.8838
											2348.53	-17.789
											2356.02	-17.4291
											2372.68	-16.4396
											2368.69	-14.9187
											2359.75	-14.4869
											2371.69	-14.273
											2371.61	-14.35
											2369.46	-14.2912
											2386.21	-14.1052
											2361.5	-13.8501
											2363.63	-13.1537
											2378.55	-12.6417
											2370.71	-12.0396
											2359.69	-11.1026
											2369.56	-10.2711
											2355.57	-9.77274
											2357.43	-10.0826
											2350.7	-10.1396
											2355.52	-10.2822
											2353.76	-11.4871
											2348.35	-11.4923
											2339.1	-12.2951
											2353.54	-14.0701
											2359.6	-14.7626
											2362.08	-15.2093
											2378.22	-15.1553
											2360.49	-15.5331
											2352.26	-15.4827
											2360.1	-15.7179
											2352.61	-16.0904
											2358.47	-16.3537
											2350.39	-16.4747
											2353.47	-16.8805
											2322.63	-17.7234
											2331.27	-18.5006
											2343.59	-18.2213
											2357.66	-18.4084
											2353.46	-18.8106
											2355.46	-18.4414
											2357.55	-18.5394
											2338.71	-18.8333
											2351.68	-17.9483
											2332.68	-17.7581
											2345.21	-17.4122
											2340.39	-17.6805
											2326.91	-17.5451
											2340.3	-17.5911
											2328.03	-17.6455
											2355.88	-17.6796
											2361.22	-18.1914
											2334.81	-19.1746
											2350.93	-19.3279
											2362.1	-18.9387
											2367.1	-18.7855
											2342.18	-19.3282
											2352.82	-19.7684
											2329.41	-20.3815
											2343	-20.5683
											2326.47	-20.9685
											2354.21	-20.6216
											2346.06	-21.1442
											2385.21	-21.3133
											2352.56	-21.9204
											2346.89	-21.909
											2348.89	-21.4512
											2312.61	-21.425
											2331.59	-21.4614
											2331.18	-22.2754
											2365.41	-22.0581
											2349.06	-21.8707
											2362.54	-22.2715
											2367.32	-23.124
											2324.7	-23.356
											2364.83	-23.1822
											2352.32	-23.1974
											2356.89	-22.928
											2366.63	-23.5466
											2354.11	-23.459
											2353.84	-23.9259
											2332.95	-23.8337
											2337.76	-24.4044
											2343.86	-24.436
											2313.12	-24.7598
											2334.09	-25.6333
											2345.11	-26.354
											2330.67	-26.4729
											2309.4	-25.6112
											2339.83	-25.5921
											2320.7	-25.2288
											2352.17	-25.3131
											2329.21	-24.7754
											2341.2	-24.8814
											2310.66	-24.6724
											2364.84	-24.3703
											2322.45	-23.9602
											2342.56	-23.4
											2352.09	-23.22
											2357.28	-22.5329
											2343.85	-21.952
											2354.98	-21.7267
											2350.9	-22.1129
											2346.51	-22.1807
											2335.55	-21.851
											2343.47	-21.4643
											2357.78	-21.7211
											2319.05	-21.8463
											2353.66	-21.924
											2340.33	-21.825
											2377.37	-21.7077
											2362.65	-21.9227
											2334.26	-21.3368
											2328.74	-21.3502
											2321.27	-21.7573
											2335.43	-21.5745
											2347.17	-21.2179
											2358.59	-21.0651
											2376.09	-21.8394
											2345.56	-23.1421
											2360.68	-23.2658
											2329.82	-23.1702
											2366.19	-23.1705
											2385.64	-23.3423
											2356.87	-23.3069
											2349.53	-22.6754
											2372.87	-22.8735
											2379.81	-22.071
											2364.82	-21.6819
											2375.41	-21.0774
											2384.16	-19.8692
											2397.03	-19.482
											2340.28	-19.5098
											2374.44	-18.6232
											2357.36	-18.0675
											2383.69	-17.8846
											2367.28	-17.5158
											2370.07	-16.8118
											2373.42	-15.6745
											2366	-14.5502
											2379.48	-13.9894
											2389.67	-13.4807
											2395.76	-12.6162
											2371.16	-12.2336
											2392.38	-11.7316
											2386.72	-10.8175
											2397.18	-11.5725
											2404.09	-11.7961
											2381.66	-11.7414
											2402.1	-13.0704
											2380.82	-13.6192
											2420.41	-13.3462
											2407.88	-13.421
											2403.31	-13.5329
											2406.49	-13.6944
											2405.14	-12.9332
											2402.55	-12.6669
											2408.49	-12.5598
											2421.43	-12.3908
											2384.05	-12.0606
											2400.55	-12.141
											2428.18	-12.0179
											2393.77	-11.8262
											2412.12	-11.7271
											2404.06	-11.7691
											2398.92	-11.113
											2395.58	-11.2934
											2408.86	-10.9477
											2412.54	-9.89842
											2425.41	-9.26809
											2408.1	-8.70285
											2426.99	-8.4522
											2421.62	-8.52801
											2436.4	-8.03842
											2432.92	-8.37915
											2461.06	-8.44962
											2457.35	-7.94649
											2498.14	-8.1924
											2527.56	-8.21088
											2558.14	-7.67167
											2576.73	-8.36182
											2604.74	-8.18598
											2620.21	-8.13597
											2615.3	-8.0197
											2642.57	-8.03394
											2651.43	-7.09212
											2696.8	-7.38815
											2662.6	-6.83479
											2709.33	-6.22045
											2741.78	-6.07772
											2739	-5.43859
											2753.02	-4.75802
											2788.87	-4.49557
											2729.86	-3.88573
											2752.47	-3.40462
											2743.72	-3.49337
											2780.34	-2.95926
											2772.71	-2.67039
											2810.21	-2.68339
											2811.03	-1.69239
											2846.99	-1.46219
											2878.35	-1.40195
											2878.16	-1.21535
											2908.48	-0.789514
											2885.07	-0.804328
											2913	-0.6603
											2908.53	-0.464991
											2927.43	-0.885197
											2947.73	-1.32594
											2947.53	-1.26902
											2942.56	-1.7866
											2960.67	-1.10242
											2975.99	-1.10795
											3003.33	-1.09132
											3022.5	-1.19672
											3029.09	-1.17102
											3025.53	-1.02692
											3031.21	-0.727247
											3044.74	-1.39114
											3053.26	-2.14334
											3048.19	-2.1881
											3070.3	-2.29695
											3087.68	-2.47764
											3087.4	-2.92638
											3096.08	-2.64984
											3087.43	-3.04447
											3114.56	-2.73362
											3109.37	-2.3509
											3128.78	-2.82541
											3145.75	-3.40232
											3173.57	-4.00043
											3172.69	-5.07064
											3204.19	-5.66351
											3180.48	-5.57677
											3200.76	-6.19072
											3242.55	-6.35132
											3229.94	-6.98607
											3218.86	-7.05529
											3239.67	-6.55468
											3226.41	-6.90242
											3255.5	-7.29546
											3247.69	-7.5469
											3246.8	-6.77547
											3272.51	-7.19572
											3293.78	-7.83209
											3326.09	-7.59664
											3342.1	-8.07961
											3361.74	-8.15862
											3364.51	-8.13728
											3367.18	-6.37035
											3394.5	-5.37525
											3416.49	2.05737
[truncated: 77 more columns]

## Sheet: Figure 2C
Figure 2C	1		2		3		4		5		6		7		8		9		10		11		12		13		14		15		16		17		18		19		20		21		22		23		24		25
Sideways distance (SD) vs Time (FD)	Time (s)	SD (nm)	Time (s)	SD (nm)	Time (s)	SD (nm)	Time (s)	SD (nm)	Time (s)	SD (nm)	Time (s)	SD (nm)	Time (s)	SD (nm)	Time (s)	SD (nm)	Time (s)	SD (nm)	Time (s)	SD (nm)	Time (s)	SD (nm)	Time (s)	SD (nm)	Time (s)	SD (nm)	Time (s)	SD (nm)	Time (s)	SD (nm)	Time (s)	SD (nm)	Time (s)	SD (nm)	Time (s)	SD (nm)	Time (s)	SD (nm)	Time (s)	SD (nm)	Time (s)	SD (nm)	Time (s)	SD (nm)	Time (s)	SD (nm)	Time (s)	SD (nm)	Time (s)
	0	29.9502	0	24.688	0	95.6091	4.843	52.5895	0	-46.3894	0	-24.4293	0	-72.941	0	-15.7408	349.31	-54.5295	135.051	-15.4441	0	-20.9853	0	22.4813	205.426	-2.89214	0	-43.0644	0	-22.0422	0	8.51464	30.484	51.8263	199.727	4.49092	0	63.0759	0	42.7962	0	-44.3988	0	45.1	195.168	35.8388	174.084	29.9686	0
(smoothened trajectories)	0.284	29.0999	0.284	20.8338	0.284	99.4993	5.128	49.7675	0.284	-52.1653	0.284	-14.3458	0.284	-71.0867	0.284	-16.2408	349.594	-52.784	135.906	-15.1514	0.284	-17.3015	0.284	25.7227	205.711	-4.01436	0.284	-42.9693	0.284	-23.287	0.284	10.7506	30.769	50.6702	200.297	5.36222	0.284	55.743	0.284	43.2888	0.284	-43.6986	0.284	40.8163	195.738	34.1106	176.078	33.2399	0.284
Parallel microtubule sliding on ridges	0.569	27.7467	0.569	20.6113	0.569	97.8979	5.413	53.7641	0.569	-52.0274	0.569	-13.2126	0.854	-50.6768	0.569	-16.8143	349.879	-52.0778	136.191	-12.284	0.569	-17.6021	0.569	27.3648	205.996	-3.14241	0.569	-42.7273	0.569	-25.2323	0.569	9.58041	31.054	50.2419	200.582	5.94647	0.569	51.1463	0.569	41.7607	0.569	-44.8981	0.569	40.1881	196.023	33.4519	176.363	34.5983	0.569
31 events	0.854	28.0635	0.854	21.4977	0.854	97.5094	5.698	53.3492	0.854	-52.1175	0.854	-12.925	1.139	-51.9824	0.854	-16.4569	350.164	-52.2978	136.475	-14.3398	0.854	-14.0695	0.854	26.3243	206.281	-5.66034	0.854	-41.6251	0.854	-25.8643	0.854	11.5074	31.339	49.9454	200.867	5.11111	0.854	51.3078	0.854	42.5243	0.854	-44.3378	0.854	38.5319	196.308	32.6427	177.218	35.5553	0.854
	1.139	27.0123	1.139	20.9052	1.139	96.4802	5.983	52.6889	1.139	-50.0376	1.139	-12.1436	1.709	-52.7207	1.139	-16.5336	350.449	-52.2154	136.76	-16.4298	1.139	-14.7451	1.139	25.6805	206.565	-6.58185	1.139	-41.3587	1.139	-26.0194	1.139	12.7389	31.624	49.1246	201.152	6.54232	1.139	49.3831	1.139	42.2441	1.139	-44.0604	1.139	37.5826	196.592	31.0051	177.503	36.1038	1.139
	1.424	26.1308	1.424	20.4274	1.424	96.7213	6.268	52.9383	1.424	-48.4306	1.424	-12.3645	1.994	-52.035	1.424	-17.3366	350.734	-52.3077	137.045	-15.0835	1.424	-13.3354	1.424	24.3634	206.85	-8.25868	1.424	-41.272	1.424	-26.5102	1.424	13.6639	31.909	48.6856	201.436	6.374	1.424	49.1308	1.424	41.3249	1.424	-43.7344	1.424	36.9949	196.877	31.4313	177.788	35.7031	1.424
	1.709	27.0086	1.709	21.0764	1.709	96.8932	6.553	53.3597	1.709	-48.5545	1.709	-12.9914	2.279	-48.0353	1.709	-17.9434	351.019	-53.3228	137.33	-14.4294	1.709	-15.3851	1.709	24.5646	207.135	-9.81599	1.709	-41.2584	1.709	-26.8889	1.709	13.0032	32.194	48.8084	201.721	6.8846	1.709	49.5266	1.709	40.3008	1.709	-44.3436	1.709	36.2746	197.162	30.4887	178.073	35.7085	1.709
	1.994	26.436	1.994	20.0948	1.994	96.2082	6.838	53.0953	1.994	-48.6445	1.994	-12.5257	2.564	-49.2008	1.994	-18.7337	351.304	-53.7251	137.615	-14.1528	1.994	-17.0759	1.994	24.6625	207.42	-10.3758	1.994	-40.7619	1.994	-26.6294	1.994	13.2901	32.479	47.5517	202.006	7.6273	1.994	50.4738	1.994	40.309	1.994	-44.4813	1.994	36.0263	197.447	30.5408	178.358	35.4122	1.994
	2.279	26.5041	2.279	20.1533	2.279	95.4456	7.407	53.7386	2.279	-47.5297	2.279	-11.9098	2.849	-48.4898	2.279	-18.6396	351.589	-54.1108	137.9	-14.8693	2.279	-17.3434	2.279	25.8158	207.705	-10.4896	2.279	-40.4583	2.279	-26.9739	2.279	13.3307	32.764	47.3319	202.291	8.26959	2.279	51.7332	2.279	40.5031	2.279	-44.22	2.279	35.2932	197.732	30.0265	178.643	35.1187	2.279
	2.564	26.9081	2.564	20.1974	2.564	95.0995	7.692	52.7954	2.564	-46.634	2.564	-12.3542	3.134	-46.2145	2.564	-19.1693	351.874	-54.5668	138.185	-15.3814	2.564	-18.5898	2.564	26.3965	207.99	-10.6046	2.564	-40.2741	2.564	-27.2138	2.564	14.0755	33.049	47.6163	202.576	9.00579	2.564	52.3565	2.564	40.536	2.564	-44.0652	2.564	35.9392	198.017	30.9235	178.928	34.9883	2.564
	2.849	27.21	2.849	19.7948	2.849	94.7836	7.977	51.8257	2.849	-46.2705	2.849	-11.7709	3.419	-44.3588	2.849	-18.9973	352.159	-55.1581	138.47	-15.4084	2.849	-17.2976	2.849	26.4591	208.275	-10.8583	2.849	-39.7147	2.849	-27.5228	2.849	13.9808	33.334	47.1622	202.861	9.11515	2.849	51.9357	2.849	40.8079	2.849	-44.2654	2.849	35.6684	198.302	30.7402	179.212	35.1531	2.849
	3.134	27.1801	3.134	20.0542	3.134	94.6907	8.262	51.3549	3.134	-44.9443	3.134	-11.534	4.273	-41.3826	3.134	-19.0937	352.444	-55.4304	138.755	-14.8339	3.134	-17.4748	3.134	26.1658	208.56	-10.6895	3.134	-39.0285	3.134	-27.7196	3.134	14.0283	33.618	46.7556	203.146	9.62989	3.134	51.7797	3.134	40.7286	3.134	-44.0876	3.134	35.4996	198.587	31.1804	180.352	35.2317	3.134
	3.419	27.3688	3.419	20.3141	3.419	94.7584	8.547	51.5255	3.418	-44.8975	3.419	-12.5461	4.558	-41.576	3.419	-19.4245	352.729	-55.7062	139.04	-14.8147	3.419	-17.9644	3.419	25.3825	208.845	-11.332	3.419	-38.6314	3.419	-28.1915	3.419	14.464	34.188	46.4167	203.431	9.94218	3.418	52.111	3.418	40.7497	3.419	-44.1802	3.419	35.5887	198.872	31.3856	180.637	35.0797	3.419
	3.703	27.4819	3.703	20.7905	3.704	95.3648	8.832	50.3248	3.703	-45.2279	3.703	-12.2141	4.843	-43.4228	3.703	-19.7278	353.013	-55.8051	139.325	-15.4573	3.704	-17.7626	3.703	25.0733	209.13	-12.3849	3.703	-38.393	3.703	-28.511	3.703	14.8813	35.043	46.3373	203.716	10.1982	3.703	52.5761	3.703	41.0774	3.703	-44.2301	3.703	35.1764	199.157	32.1443	180.922	35.0832	3.703
	3.988	27.252	3.988	20.8354	3.989	95.4352	9.117	49.2378	3.988	-46.2917	3.988	-12.4844	5.128	-44.1019	3.988	-19.8622	353.298	-56.6448	139.61	-15.9951	3.988	-18.1343	3.988	24.2058	209.415	-12.9957	3.988	-37.9022	3.988	-28.557	3.988	14.9832	35.328	47.2572	204.001	10.9154	3.988	53.1505	3.988	41.3346	3.988	-43.988	3.988	34.5432	199.442	32.4011	181.207	34.9453	3.988
	4.273	27.4185	4.273	21.0058	4.273	96.0288	9.402	48.5866	4.273	-46.9776	4.273	-13.0514	5.698	-43.9954	4.273	-20.6775	353.583	-56.5977	139.894	-15.8549	4.273	-18.177	4.273	23.829	209.7	-13.8833	4.273	-37.7114	4.273	-28.7634	4.273	14.7876	35.898	48.1958	204.286	11.625	4.273	53.5945	4.273	40.7949	4.273	-44.093	4.273	34.2578	199.727	32.4015	181.492	34.7804	4.273
	4.558	27.3858	4.558	20.3452	4.558	96.2749	9.687	48.3078	4.558	-46.3498	4.558	-12.9754	5.983	-41.1659	4.558	-20.9009	353.868	-56.4953	140.179	-15.3687	4.558	-19.9666	4.558	23.2837	209.984	-14.4177	4.558	-37.4219	4.558	-28.7944	4.558	13.7527	36.183	48.7972	204.571	12.2114	4.558	54.5135	4.558	40.4695	4.558	-44.2305	4.558	34.0912	200.011	33.4638	181.777	34.7896	4.558
	4.843	27.674	4.843	20.4775	4.843	97.0871	9.972	47.9989	4.843	-46.0274	4.843	-13.0264	6.268	-39.0135	4.843	-20.8149	354.153	-56.3484	140.464	-14.8248	4.843	-19.9701	4.843	22.6141	210.269	-15.2375	4.843	-37.2104	4.843	-29.1178	4.843	13.8951	36.467	48.4839	204.856	12.9676	4.843	55.2924	4.843	40.4135	4.843	-44.2104	4.843	34.1933	200.296	34.5112	182.062	34.6894	4.843
	5.128	28.3452	5.128	20.2877	5.128	97.5767	10.257	47.6167	5.128	-45.3124	5.128	-13.8774	6.553	-38.8616	5.128	-20.7093	354.438	-55.8375	140.749	-14.326	5.128	-20.739	5.128	21.6783	210.554	-15.682	5.128	-36.757	5.128	-29.1538	5.128	13.3707	37.892	48.7056	205.14	13.2952	5.128	56.5406	5.128	40.6347	5.128	-44.2702	5.128	34.1429	200.581	35.2943	182.347	34.4815	5.128
	5.413	28.9913	5.413	20.5703	5.413	97.7846	10.541	47.0898	5.413	-45.3831	5.413	-14.3142	6.838	-37.0172	5.413	-20.475	354.723	-55.4564	141.034	-14.3281	5.413	-22.1583	5.413	20.2739	210.839	-16.0008	5.413	-36.5765	5.413	-29.2895	5.413	12.6713	38.177	48.5535	205.425	14.2303	5.413	57.2314	5.413	40.5595	5.413	-44.4144	5.413	34.3251	200.866	35.7472	182.631	34.3173	5.413
	5.698	28.5917	5.698	20.9923	5.698	98.1676	10.826	46.5316	5.698	-46.3295	5.698	-15.0602	7.123	-36.7966	5.698	-20.259	355.008	-55.1329	141.319	-14.4646	5.698	-22.6983	5.698	18.9758	211.124	-16.2061	5.698	-36.2112	5.698	-29.2808	5.698	12.521	38.462	48.6702	205.71	14.8426	5.698	57.4761	5.698	40.4214	5.698	-44.3579	5.698	34.3483	201.151	35.728	182.916	34.8329	5.698
	5.983	28.1521	5.983	20.9007	5.983	98.3508	11.111	46.3568	5.983	-44.899	5.983	-15.1447	7.408	-39.0683	5.983	-19.9437	355.293	-54.1908	141.604	-14.6586	5.983	-21.8926	5.983	16.8524	211.409	-16.4581	5.983	-36.2605	5.983	-29.2327	5.983	12.9754	38.747	48.36	205.995	15.0708	5.983	57.7731	5.983	40.6615	5.983	-44.4958	5.983	34.9429	201.436	36.7876	183.201	34.917	5.983
	6.268	29.0113	6.268	21.1037	6.268	98.3935	11.396	45.7648	6.268	-44.814	6.268	-14.7684	7.693	-39.2337	6.268	-19.7836	355.578	-53.7737	141.889	-14.7591	6.268	-21.8742	6.268	14.5442	211.694	-17.086	6.268	-36.5177	6.268	-29.5408	6.268	13.9561	39.032	47.5814	206.28	15.2719	6.268	58.0579	6.268	40.9169	6.268	-44.3386	6.268	35.3268	201.721	37.2118	183.486	34.81	6.268
	6.553	29.716	6.553	21.545	6.553	98.3353	11.681	45.1138	6.553	-44.1877	6.553	-14.643	7.977	-38.2617	6.553	-19.8019	355.863	-53.7838	142.174	-14.9881	6.553	-19.212	6.553	12.1931	211.979	-17.5781	6.553	-36.57	6.553	-29.713	6.553	15.0272	39.317	47.877	206.565	15.396	6.553	58.2413	6.553	41.0033	6.553	-44.12	6.553	35.9052	202.006	37.634	183.771	34.8806	6.553
	6.838	30.2117	6.838	21.6614	6.838	97.7525	11.966	45.3023	6.837	-43.4989	6.838	-14.5237	8.262	-38.5537	6.838	-19.6095	356.432	-53.6478	142.459	-14.7276	6.838	-19.6567	6.838	9.12211	212.264	-18.0473	6.838	-36.5573	6.838	-29.9236	6.838	15.0178	39.601	48.1548	206.85	15.2138	6.837	58.5619	6.837	40.749	6.838	-44.2895	6.838	36.4001	202.291	37.5451	184.056	35.318	6.838
	7.122	30.6429	7.122	21.5055	7.123	97.6892	12.251	44.9229	7.122	-43.3086	7.122	-14.9933	8.547	-37.9502	7.122	-19.974	356.717	-53.4608	142.744	-14.0341	7.123	-19.1075	7.122	5.3633	212.549	-18.315	7.122	-36.612	7.122	-29.8668	7.122	15.4313	39.886	48.2335	207.135	15.3362	7.122	58.8578	7.122	40.5956	7.122	-44.403	7.122	36.5393	202.576	37.9383	184.341	35.8625	7.122
	7.407	30.7582	7.407	21.4906	7.408	97.2059	12.536	44.6746	7.407	-44.4705	7.407	-15.507	8.832	-38.4217	7.407	-20.1791	357.002	-53.2978	143.029	-13.8667	7.408	-18.6508	7.407	1.96469	212.834	-18.6586	7.407	-36.6819	7.407	-29.7275	7.407	15.6834	40.171	47.5532	207.42	15.1018	7.407	58.8517	7.407	40.5916	7.407	-44.5546	7.407	37.0743	202.861	38.2169	184.626	35.9825	7.407
	7.692	30.5456	7.692	21.2735	7.693	96.8886	12.821	45.034	7.692	-44.0676	7.692	-15.4688	9.117	-39.6536	7.692	-20.442	357.287	-53.2242	143.313	-14.374	7.693	-18.2971	7.692	-1.81211	213.119	-19.0985	7.692	-36.4815	7.692	-30.1209	7.692	15.7033	40.456	46.5569	207.705	14.6795	7.692	58.6031	7.692	40.5751	7.692	-44.6918	7.692	36.6097	203.146	37.8133	184.911	35.9928	7.692
	7.977	30.2966	7.977	20.6426	7.978	96.7575	13.106	45.3486	7.977	-44.7513	7.977	-15.5619	9.402	-40.1704	7.977	-20.4573	357.572	-52.6125	143.598	-13.7773	7.977	-16.6039	7.977	-5.34623	213.403	-19.9116	7.977	-36.4564	7.977	-29.7616	7.977	15.9212	40.741	45.8817	207.99	14.689	7.977	58.9335	7.977	40.3644	7.977	-44.8058	7.977	36.6541	203.43	37.068	185.196	35.9705	7.977
	8.262	29.8386	8.262	20.8265	8.262	96.3518	13.391	46.2209	8.262	-44.6274	8.547	-15.9799	9.687	-40.3698	8.262	-21.5262	357.857	-51.4236	143.883	-13.9282	8.262	-18.2446	8.262	-8.83849	213.688	-20.5957	8.262	-36.8273	8.262	-29.8362	8.262	16.5624	41.026	45.5244	208.275	15.4068	8.262	59.2239	8.262	40.064	8.262	-44.7084	8.262	36.4656	203.715	36.9548	185.481	35.9	8.262
	8.547	29.6258	8.547	20.4649	8.547	95.4446	13.96	46.5764	8.547	-44.0222	8.832	-16.1817	9.972	-39.5398	8.547	-21.635	358.142	-50.7112	144.168	-14.4091	8.547	-18.0995	8.547	-11.7252	213.973	-21.2575	8.547	-37.1905	8.547	-29.7731	8.547	16.4676	41.311	45.5361	208.559	15.58	8.547	59.6685	8.547	40.0323	8.547	-45.0326	8.547	36.2999	204	36.7772	185.766	35.8803	8.547
	8.832	29.4078	8.832	20.1153	8.832	94.5991	14.53	46.9156	8.832	-43.2973	9.117	-16.1012	10.257	-38.993	8.832	-22.5271	358.427	-49.7185	144.453	-14.733	8.832	-17.4005	8.832	-14.9342	214.258	-21.5636	8.832	-37.4122	8.832	-29.7421	8.832	16.1191	42.451	45.1398	208.844	15.3538	8.832	60.2858	8.832	39.7487	8.832	-44.8931	8.832	36.6911	204.285	36.4333	186.05	35.828	8.832
	9.117	29.5319	9.117	19.6079	9.117	93.9197	14.815	47.9969	9.117	-41.6885	9.402	-16.7535	10.542	-37.8349	9.117	-22.72	358.712	-49.2235	144.738	-14.7679	9.117	-17.9274	9.117	-18.2238	214.543	-21.4903	9.117	-37.5833	9.117	-29.5247	9.117	16.6192	42.735	44.3438	209.129	15.274	9.117	61.2198	9.117	39.3692	9.117	-44.7678	9.117	37.2187	204.57	36.4598	186.335	35.9548	9.117
	9.402	30.0338	9.402	19.2597	9.402	93.0478	15.1	48.9924	9.402	-41.2137	9.687	-16.9446	10.827	-39.7305	9.402	-22.8477	358.997	-47.9849	145.023	-15.0871	9.402	-17.495	9.402	-20.9263	214.828	-21.2477	9.402	-38.0275	9.402	-29.5059	9.402	17.3991	43.02	43.1258	209.414	14.7963	9.402	61.2864	9.402	39.4642	9.402	-44.5985	9.402	38.0052	204.855	36.0792	186.62	35.7818	9.402
	9.687	29.8253	9.687	18.8559	9.687	92.3273	15.385	49.5934	9.687	-40.129	9.972	-17.2158	11.112	-40.2615	9.687	-22.8355	359.282	-48.1244	145.308	-14.8221	9.687	-17.4223	9.687	-24.0885	215.113	-20.3869	9.687	-38.3228	9.687	-29.2747	9.687	18.1612	43.305	41.5406	209.699	14.503	9.687	61.6707	9.687	39.4372	9.687	-44.6257	9.687	38.7174	205.14	36.2362	186.905	35.8344	9.687
	9.972	30.0165	9.972	19.0514	9.972	91.7097	15.67	50.4471	9.972	-39.7081	10.257	-17.2245	11.397	-41.1525	9.972	-23.4961	359.567	-48.1134	145.593	-14.9668	9.972	-16.6756	9.972	-27.0178	215.398	-19.4385	9.972	-38.6148	9.972	-29.2225	9.972	18.7138	43.59	40.3849	209.984	14.6849	9.972	61.633	9.972	39.492	9.972	-44.6234	9.972	39.2957	205.425	35.9375	187.19	35.4684	9.972
	10.257	29.9578	10.257	19.0793	10.257	91.7424	15.955	51.6087	10.256	-39.9383	10.541	-17.2387	11.681	-41.789	10.257	-24.7716	359.851	-48.1306	145.878	-14.6395	10.257	-15.3341	10.257	-30.2905	215.683	-18.7465	10.257	-38.5179	10.257	-28.9842	10.257	19.2722	44.16	40.415	210.269	14.4537	10.256	61.8723	10.256	38.8548	10.257	-44.4625	10.257	39.9615	205.71	36.4287	187.475	35.0771	10.257
	10.541	29.8017	10.541	19.0099	10.542	91.4343	16.24	52.7816	10.541	-40.3167	10.826	-16.4636	11.966	-41.6765	10.541	-25.1979	360.136	-48.584	146.163	-14.4359	10.542	-15.1121	10.541	-32.7841	215.968	-18.3253	10.541	-38.9526	10.541	-28.7994	10.541	18.898	44.445	40.2665	210.554	14.0484	10.541	62.3636	10.541	38.4885	10.541	-44.6405	10.541	40.1747	205.995	35.8897	187.76	35.03	10.541
	10.826	29.7683	10.826	18.1575	10.827	91.238	16.525	53.6727	10.826	-40.2389	11.111	-15.6266	12.251	-43.9277	10.826	-26.0964	360.421	-48.9306	146.448	-14.142	10.827	-14.9499	10.826	-34.6234	216.253	-18.0983	10.826	-39.0139	10.826	-28.6339	10.826	19.464	44.73	40.0963	210.839	14.1344	10.826	62.3356	10.826	38.1883	10.826	-44.5651	10.826	40.4206	206.28	35.6543	188.045	35.1715	10.826
	11.111	30.1311	11.111	17.754	11.112	91.2305	16.81	54.1569	11.111	-39.3329	11.396	-15.3961	12.536	-43.6649	11.111	-26.8387	360.706	-49.1205	146.732	-13.8727	11.112	-13.3407	11.111	-36.6624	216.538	-17.8728	11.111	-38.8745	11.111	-28.3251	11.111	19.3324	45.015	40.0069	211.124	14.2225	11.111	62.6133	11.111	37.7257	11.111	-45.0325	11.111	40.4286	206.565	35.3454	188.33	34.7051	11.111
	11.396	29.7332	11.396	17.4524	11.397	91.3938	17.095	54.7383	11.396	-40.4997	11.681	-15.2279	12.821	-44.3726	11.396	-28.1718	360.991	-49.2244	147.017	-13.5784	11.397	-13.6364	11.396	-38.0409	216.823	-17.4311	11.396	-38.6371	11.396	-28.1519	11.396	19.3012	45.3	39.6141	211.409	14.5093	11.396	63.0879	11.396	37.5102	11.396	-44.815	11.396	40.4527	206.849	35.2218	188.615	34.505	11.396
	11.681	29.2211	11.681	16.9748	11.682	91.9045	17.379	55.3956	11.681	-40.5571	11.966	-15.5849	13.106	-45.1912	11.681	-29.0987	361.276	-49.3709	147.302	-13.4339	11.682	-13.9915	11.681	-39.4782	217.107	-16.3801	11.681	-38.474	11.681	-27.8865	11.681	19.074	45.584	39.9407	211.694	14.3909	11.681	63.3911	11.681	37.3504	11.681	-44.8381	11.681	40.6348	207.134	35.3442	188.9	34.692	11.681
	11.966	28.9769	11.966	16.6626	11.967	93.1047	17.664	56.4601	11.966	-40.574	12.251	-15.6945	13.391	-45.8252	11.966	-29.4298	361.561	-49.0878	147.587	-13.0005	11.966	-15.2938	11.966	-40.6925	217.392	-15.5174	11.966	-38.4824	11.966	-28.1229	11.966	18.1679	45.869	39.4926	211.978	14.7452	11.966	63.3207	11.966	37.2345	11.966	-44.9357	11.966	40.3087	207.419	34.8424	189.185	34.605	11.966
	12.251	28.5388	12.251	16.942	12.251	93.9741	17.949	57.0121	12.251	-41.0725	12.536	-16.3984	13.676	-45.349	12.251	-30.0143	361.846	-48.5242	147.872	-13.3224	12.251	-15.5607	12.251	-41.4987	217.677	-15.2627	12.251	-38.6209	12.251	-28.3099	12.251	18.3417	46.154	39.0749	212.263	15.3497	12.251	62.8373	12.251	37.6546	12.251	-44.7371	12.251	40.234	207.704	35.3929	189.469	34.5135	12.251
	12.536	28.4093	12.536	16.797	12.536	94.8426	18.234	57.4036	12.536	-40.5845	12.821	-16.3422	13.961	-46.8015	12.536	-30.189	362.131	-48.4184	148.157	-13.4345	12.536	-16.26	12.536	-41.9004	217.962	-15.3339	12.536	-39.2132	12.536	-28.5397	12.536	17.9557	46.439	39.139	212.548	15.7349	12.536	62.5311	12.536	37.4518	12.536	-44.8612	12.536	40.749	207.989	35.0724	189.754	34.0472	12.536
	12.821	28.152	12.821	17.2478	12.821	95.6993	18.519	57.4748	12.821	-39.9952	13.106	-16.3141	14.246	-47.6218	12.821	-30.879	362.416	-47.7942	148.442	-13.0786	12.821	-16.998	12.821	-42.5871	218.247	-15.2153	12.821	-39.4135	12.821	-28.7205	12.821	18.1814	46.724	39.2441	212.833	15.915	12.821	62.6393	12.821	37.3671	12.821	-44.703	12.821	40.7933	208.274	35.2511	190.039	34.0212	12.821
	13.106	28.7095	13.106	17.9176	13.106	96.5715	18.804	58.0124	13.106	-40.71	13.391	-17.0377	14.531	-47.9246	13.106	-30.8718	362.701	-47.7739	148.727	-12.6283	13.106	-16.7771	13.106	-42.8754	218.532	-14.2634	13.106	-39.7748	13.106	-28.6951	13.106	18.1398	47.009	39.5006	213.118	16.3664	13.106	62.8756	13.106	37.0976	13.106	-44.5052	13.106	40.9911	208.559	35.1133	190.324	34.1464	13.106
	13.391	29.4301	13.391	18.4109	13.391	97.5314	19.089	58.7209	13.391	-40.2839	13.676	-17.3426	14.816	-50.263	13.391	-30.9034	362.986	-47.6623	149.012	-12.089	13.391	-18.3159	13.391	-43.4577	218.817	-13.662	13.391	-40.144	13.391	-29.27	13.391	17.6536	47.294	40.9284	213.403	16.4239	13.391	62.9163	13.39	37.5481	13.391	-44.4367	13.391	40.8874	208.844	35.4243	190.609	34.1009	13.391
	13.676	29.5438	13.676	18.3979	13.676	98.4912	19.374	59.3474	13.675	-40.9742	13.961	-17.2217	15.101	-51.783	13.676	-31.0635	363.271	-48.0513	149.297	-11.654	13.676	-18.9805	13.676	-43.7335	219.102	-13.4213	13.676	-40.5367	13.676	-29.2547	13.676	17.3364	47.864	42.4397	213.688	15.8511	13.675	63.1746	13.675	37.6434	13.676	-44.4753	13.676	41.2492	209.129	35.6656	190.894	33.9193	13.676
	13.96	29.6121	13.96	18.5048	13.961	99.749	19.659	60.3197	13.96	-41.7351	14.245	-17.3268	15.386	-54.0654	13.961	-31.521	363.555	-47.8439	149.582	-10.9218	13.961	-19.6134	13.961	-44.4919	219.387	-13.2499	13.96	-40.9364	13.96	-29.3155	13.96	17.2086	48.149	42.5772	213.973	15.6516	13.96	63.3502	13.96	37.6171	13.96	-44.2954	13.96	41.6926	209.414	35.7582	191.179	33.976	13.96
	14.245	29.7314	14.245	18.6983	14.246	100.494	19.944	60.557	14.245	-41.7257	14.53	-17.2658	15.67	-55.9324	14.245	-32.0025	363.84	-48.621	149.867	-10.6262	14.246	-19.6822	14.245	-44.0797	219.672	-13.0978	14.245	-41.1234	14.245	-29.3161	14.245	17.4874	48.434	42.9261	214.258	16.2238	14.245	62.9908	14.245	37.9446	14.245	-44.2834	14.245	41.3438	209.699	35.9649	191.464	34.0356	14.245
	14.53	29.5068	14.53	19.1362	14.531	101.108	20.229	60.7479	14.53	-42.4457	14.815	-17.1751	15.955	-57.3923	14.53	-32.5974	364.125	-48.3373	150.152	-9.54888	14.531	-19.5246	14.53	-44.2052	219.957	-12.7063	14.53	-41.3103	14.53	-29.4597	14.53	16.3157	48.718	42.9232	214.543	16.4291	14.53	62.5972	14.53	37.9248	14.53	-44.2775	14.53	41.1913	209.984	35.471	191.749	34.1135	14.53
	14.815	29.1622	14.815	19.4606	14.816	102.104	20.514	60.9651	14.815	-42.157	15.1	-17.6742	16.24	-57.2419	14.815	-33.3252	364.41	-48.4313	150.436	-8.38814	14.816	-19.7133	14.815	-44.6987	220.242	-12.8709	14.815	-41.0732	14.815	-29.2892	14.815	15.8025	49.003	42.9498	214.828	16.6785	14.815	62.8541	14.815	37.5613	14.815	-44.5744	14.815	41.0414	210.268	35.6331	192.034	34.0429	14.815
	15.1	28.9083	15.1	19.7568	15.101	102.422	21.083	60.8311	15.1	-42.4492	15.385	-17.8804	16.525	-59.4224	15.1	-33.774	364.695	-48.3373	150.721	-8.07651	15.101	-19.8713	15.1	-44.9081	220.526	-13.0559	15.1	-40.7696	15.1	-29.5567	15.1	15.4797	49.288	43.5458	215.113	16.7947	15.1	62.3837	15.1	37.7104	15.1	-44.4952	15.1	41.0897	210.553	35.4491	192.319	33.8484	15.1
	15.385	29.4416	15.385	20.1975	15.386	103.278	21.368	60.3572	15.385	-42.0451	15.67	-18.7766	16.81	-60.468	15.385	-34.2916	364.98	-48.3897	151.006	-7.74099	15.386	-21.2991	15.385	-44.8241	220.811	-13.1223	15.385	-40.7771	15.385	-29.7182	15.385	15.8714	49.573	43.8129	215.397	16.6239	15.385	62.3033	15.385	37.7069	15.385	-44.7488	15.385	41.3427	210.838	35.1625	192.604	33.8511	15.385
	15.67	29.9364	15.67	20.3146	15.671	103.394	21.653	59.3685	15.67	-42.1718	15.955	-19.9707	17.095	-61.0606	15.67	-34.6418	365.265	-48.3908	151.291	-7.68094	15.671	-23.0834	15.67	-44.034	221.096	-12.7272	15.67	-40.6781	15.67	-30.0273	15.67	15.3783	49.858	43.7444	215.682	16.1542	15.67	62.334	15.67	37.9845	15.67	-44.8045	15.67	41.0202	211.123	34.3748	192.888	34.5406	15.67
	15.955	30.3136	15.955	20.4419	15.956	103.513	21.938	58.6728	15.955	-42.9772	16.24	-21.5678	17.38	-62.4445	15.955	-35.7893	365.55	-48.1064	151.576	-7.01015	15.955	-24.8038	15.955	-44.2618	221.381	-12.6533	15.955	-40.1882	15.955	-30.4632	15.955	15.6513	50.143	43.3816	215.967	15.7975	15.955	62.0613	15.955	38.1814	15.955	-44.9052	15.955	41.4346	211.408	34.6888	193.173	34.6622	15.955
	16.24	30.3982	16.24	20.8355	16.24	103.646	22.223	58.895	16.24	-42.954	16.525	-22.7575	17.665	-63.9303	16.24	-36.5578	365.835	-47.7866	151.861	-6.65599	16.24	-24.4637	16.24	-44.4149	221.666	-11.765	16.24	-40.204	16.24	-30.7399	16.24	15.1287	50.428	43.4391	216.252	15.2545	16.24	62.9438	16.24	38.4161	16.24	-44.6408	16.24	41.5489	211.693	34.9293	193.458	34.9498	16.24
	16.525	30.8573	16.525	20.8219	16.525	103.566	22.508	59.652	16.525	-42.2684	16.81	-23.2133	17.95	-65.5681	16.525	-37.3146	366.12	-47.4947	152.146	-6.43683	16.525	-25.6157	16.525	-44.5365	221.951	-10.7931	16.525	-40.4702	16.525	-31.1529	16.525	15.0863	50.713	44.0811	216.537	14.6811	16.525	63.0276	16.525	39.1971	16.525	-44.3839	16.525	42.0236	211.978	35.3665	193.743	34.9655	16.525
	16.81	31.2496	16.81	20.8386	16.81	103.654	22.793	59.7939	16.809	-41.7542	17.095	-23.7517	18.235	-64.8744	16.81	-37.5713	366.405	-47.2755	152.431	-5.64975	16.81	-26.1826	16.81	-44.8047	222.236	-9.85724	16.81	-40.1205	16.81	-31.3886	16.81	14.2336	50.998	44.7345	216.822	14.9448	16.81	62.6933	16.809	39.3047	16.81	-44.3579	16.81	41.9306	212.263	35.0439	194.028	35.0335	16.81
	17.095	31.246	17.095	21.3952	17.095	103.528	23.078	59.3486	17.094	-41.4272	17.38	-23.5614	18.52	-65.0688	17.095	-38.2202	366.69	-47.2418	152.716	-4.69635	17.095	-25.8574	17.095	-44.79	222.521	-9.46049	17.095	-40.0332	17.095	-31.7961	17.095	13.8957	51.283	44.9101	217.107	14.7783	17.094	62.235	17.094	39.4259	17.095	-44.4575	17.095	41.7516	212.548	34.8011	194.313	34.9232	17.095
[truncated: 1,939 more rows]
[truncated: 13 more columns]

## Sheet: Figure 3A, B
Figure 3	Distance of helical path (nm)	Sideways projected distance (nm)
[truncated: 43,046 more rows]

[truncated: 6 more sheets: Figure 4A-D, Supplementary Fig 1A, Supplementary Fig 1B, C, D, Supplementary Fig 2B, Supplementary Fig 3A, B, Supplementary Figure 4A, B, D]
